# Supplementary material for: metaX: a flexible and comprehensive software for processing metabolomics data
Source: BMC Bioinformatics. 2017 Mar 21;18:183. doi: 10.1186/s12859-017-1579-y (PMC5361702; doi:10.1186/s12859-017-1579-y)
Supplement: Supplementary file 1 — The fold change and p-value for all of the features. (XLSX 146 kb) [file 12859_2017_1579_MOESM1_ESM.xlsx]

## Sheet: pos-quant
ID	ratio	t.test_p.value	t.test_p.value_BHcorrect	VIP	sample	rawCV	cv
M100T532	1.06268	0.671079	0.759037	0.45626	Disease:Health	0.147084	0.048111
M101T678	1.10967	0.152726	0.250603	0.353055	Disease:Health	0.443095	0.212553
M101T75	0.981063	0.977141	0.985525	0.146492	Disease:Health	0.260111	0.212699
M101T91	0.93468	0.00453424	0.0153543	0.400894	Disease:Health	0.119399	0.0737562
M102T124	1.15839	0.509907	0.630277	0.699964	Disease:Health	0.696491	0.27727
M102T507	0.94018	0.236178	0.352223	0.594177	Disease:Health	0.22129	0.0788492
M102T91	0.993246	0.459047	0.580204	0.290801	Disease:Health	0.0898881	0.0190491
M103T123	1.07383	0.228855	0.346498	0.376708	Disease:Health	0.34669	0.0897314
M103T507	0.97037	0.378498	0.505055	0.664238	Disease:Health	0.396656	0.0647479
M103T658	0.998803	0.961905	0.976126	0.0575298	Disease:Health	0.14411	0.119642
M103T78	1.16042	0.0313888	0.0746062	0.543139	Disease:Health	0.412184	0.206261
M103T91_1	0.958684	0.0368855	0.0841145	0.304241	Disease:Health	0.163874	0.0236009
M103T91_2	0.911132	7.96309e-05	0.00047668	0.549675	Disease:Health	0.0814934	0.0193288
M104T109	0.93429	0.0755817	0.146298	0.468635	Disease:Health	0.286949	0.0294448
M104T114	1.15611	0.00271309	0.0101388	0.950844	Disease:Health	0.161003	0.0338699
M104T502	0.952427	0.205671	0.319247	0.56266	Disease:Health	0.379569	0.173235
M104T792	0.875655	0.102969	0.18543	0.418689	Disease:Health	0.493661	0.210476
M105T108	0.910777	0.0307374	0.073463	0.55047	Disease:Health	0.314736	0.060549
M105T769	1.02968	0.600715	0.706756	0.210446	Disease:Health	0.545726	0.25027
M105T825	1.02121	0.613167	0.71684	0.156923	Disease:Health	0.758113	0.278923
M105T92	0.977739	0.170621	0.274735	0.321527	Disease:Health	0.313132	0.0613145
M107T102	1.07829	0.0277291	0.0677765	0.379011	Disease:Health	0.324029	0.028928
M112T108	0.786784	0.000156495	0.000850204	0.880851	Disease:Health	0.288501	0.0310524
M113T105	1.10796	0.0496995	0.104831	0.3527	Disease:Health	0.17221	0.0217624
M113T122	1.10572	0.0323969	0.0764788	0.467587	Disease:Health	0.235352	0.12349
M113T137	0.39932	1.3261e-19	1.71465e-17	2.46859	Disease:Health	0.160171	0.0714408
M113T169	0.403252	1.23099e-16	9.94791e-15	2.34805	Disease:Health	0.419424	0.0823842
M114T112	1.18874	0.00942092	0.0276847	0.760057	Disease:Health	0.145346	0.0196574
M115T105	0.943666	0.0541953	0.11194	0.381256	Disease:Health	0.231184	0.130668
M115T112	1.25243	0.00667172	0.0210996	0.758584	Disease:Health	0.18077	0.0499106
M115T114	0.576575	0.000292437	0.00149455	1.34635	Disease:Health	0.389031	0.0612745
M115T553	0.924147	0.0723731	0.142001	0.521401	Disease:Health	0.157173	0.0256752
M115T91	0.954446	0.0664467	0.131571	0.343849	Disease:Health	0.0710739	0.0266821
M116T114	1.01035	0.932372	0.956752	0.0181782	Disease:Health	0.141061	0.0362687
M117T114	0.991905	0.658348	0.749659	0.114721	Disease:Health	0.164544	0.0389778
M117T125	1.22782	0.003582	0.0125516	0.7914	Disease:Health	0.369191	0.176771
M117T553_1	0.933389	0.064287	0.128276	0.434932	Disease:Health	0.202189	0.0267882
M117T687	0.98212	0.567302	0.67668	0.114714	Disease:Health	0.169638	0.0667725
M117T815	1.13095	0.0208107	0.0551399	0.512858	Disease:Health	0.469059	0.201084
M117T91	0.944255	0.739135	0.816839	0.306687	Disease:Health	0.253567	0.245477
M118T118	0.912736	0.0260889	0.0651216	0.562594	Disease:Health	0.23588	0.0827153
M118T147	0.903046	0.0231719	0.059803	0.573915	Disease:Health	0.105292	0.0634833
M118T506	1.00565	0.888806	0.929043	0.375173	Disease:Health	0.241931	0.123247
M118T554	0.966386	0.37371	0.500723	0.380717	Disease:Health	0.0955546	0.0176234
M118T78	1.0093	0.952067	0.970073	0.383474	Disease:Health	0.26464	0.168406
M118T91	0.929303	0.000383393	0.00183603	0.462355	Disease:Health	0.0946047	0.0318186
M119T118	0.939864	0.107264	0.191564	0.50534	Disease:Health	0.215954	0.0462063
M119T147	0.941218	0.233524	0.351061	0.243284	Disease:Health	0.233518	0.119376
M119T553	0.903424	0.0130339	0.0368772	0.6288	Disease:Health	0.0953874	0.0236031
M119T620	0.930282	0.411497	0.534791	0.275634	Disease:Health	0.379884	0.19487
M119T670	1.06421	0.254064	0.370535	0.61197	Disease:Health	0.345261	0.160037
M119T682	1.13676	0.0982391	0.178403	0.614947	Disease:Health	0.878599	0.253104
M119T714	0.966621	0.252136	0.36921	0.206987	Disease:Health	0.794151	0.105375
M119T91	0.95266	0.213124	0.327279	0.216773	Disease:Health	0.219471	0.0163207
M120T113	0.936523	0.456791	0.578483	0.212355	Disease:Health	0.151006	0.0225376
M120T505	0.963483	0.510851	0.630277	0.401115	Disease:Health	0.376204	0.0606179
M120T91	0.916305	0.00277291	0.0102733	0.468175	Disease:Health	0.241083	0.0479015
M121T113	1.54181	0.000327446	0.00162227	1.04539	Disease:Health	0.274894	0.0304207
M121T121	0.770465	2.50619e-05	0.000172367	0.968271	Disease:Health	0.212652	0.129978
M121T507	0.954898	0.329824	0.458069	0.531573	Disease:Health	0.344644	0.0736854
M121T749	1.01446	0.658261	0.749659	0.408555	Disease:Health	0.231081	0.121803
M121T91_1	0.98071	0.611576	0.716474	0.11073	Disease:Health	0.293547	0.101106
M121T91_2	0.949652	0.0732972	0.143332	0.304973	Disease:Health	0.223963	0.0322228
M122T522	0.771918	0.314218	0.440655	0.867612	Disease:Health	0.163028	0.0612579
M123T102	1.25816	0.00140422	0.00581941	0.661519	Disease:Health	0.291546	0.0234505
M124T116	0.745734	0.000937997	0.00404277	1.09223	Disease:Health	0.309743	0.111624
M125T113	0.789753	0.0741969	0.144701	0.738559	Disease:Health	0.188568	0.0910918
M125T628	8.10672	6.07582e-18	6.0431e-16	3.84982	Disease:Health	0.218462	0.0803448
M126T113	0.909108	0.192787	0.304736	0.914053	Disease:Health	0.401204	0.102325
M127T121	1.2457	0.00336629	0.0119577	0.877643	Disease:Health	0.229229	0.0674833
M127T653	0.428074	4.23173e-07	5.01984e-06	2.31009	Disease:Health	0.457324	0.113738
M128T107	0.870549	0.0320851	0.0759816	0.503431	Disease:Health	0.263261	0.0955729
M128T122	0.809166	0.0510247	0.107276	0.664257	Disease:Health	0.507372	0.175881
M129T113	1.43948	0.0290662	0.070644	0.775719	Disease:Health	0.133743	0.0347136
M129T120	0.798497	0.0170652	0.0464532	0.703724	Disease:Health	0.382465	0.0605187
M130T117	0.818954	0.00414757	0.0142249	0.801223	Disease:Health	0.250371	0.0526177
M130T121	0.825105	0.00322025	0.0115983	0.785343	Disease:Health	0.449613	0.12904
M130T206	0.513302	1.26902e-18	1.49167e-16	2.185	Disease:Health	0.238176	0.0794328
M130T553	0.918352	0.0165654	0.0455726	0.544131	Disease:Health	0.125249	0.0311485
M130T583	1.41713	0.0341769	0.0799109	0.804377	Disease:Health	0.243742	0.0761177
M130T633	0.953586	0.120107	0.209621	0.700523	Disease:Health	0.184825	0.0225493
M130T650	0.541984	5.05092e-06	4.66488e-05	1.9107	Disease:Health	0.22205	0.024074
M131T116	0.840302	0.0048864	0.0162838	0.744638	Disease:Health	0.258732	0.108979
M131T90	0.983428	0.411536	0.534791	0.160773	Disease:Health	0.191566	0.0549664
M131T91	0.956075	0.0026056	0.00979374	0.359107	Disease:Health	0.0593449	0.0217219
M131T92	0.987445	0.866126	0.912715	0.219672	Disease:Health	0.152484	0.074545
M132T113	0.860415	0.0410294	0.0914672	0.614026	Disease:Health	0.145429	0.0263077
M132T115	0.913867	0.981564	0.988444	0.0738332	Disease:Health	0.760513	0.264458
M132T139	0.789689	0.00172622	0.00688891	0.886192	Disease:Health	0.497466	0.24398
M132T163	1.07424	0.49812	0.619509	0.177862	Disease:Health	0.427995	0.21545
M132T192	1.00311	0.547805	0.660123	0.445723	Disease:Health	0.209976	0.0235062
M132T553	0.898052	0.0305799	0.0733576	0.765683	Disease:Health	0.223061	0.0190546
M132T572	1.24201	0.0849736	0.159464	0.59572	Disease:Health	0.418368	0.0777326
M132T91	0.958804	0.208313	0.322188	0.269883	Disease:Health	0.140661	0.0792103
M133T118	0.555114	0.00024652	0.00130102	1.30392	Disease:Health	0.398251	0.109443
M133T125	0.844021	0.0371482	0.0845644	0.798748	Disease:Health	0.346019	0.130267
M133T15	1.01219	0.65421	0.747916	0.122731	Disease:Health	0.269846	0.142851
M133T192	0.970896	0.761117	0.834003	0.268918	Disease:Health	0.249311	0.0300734
M133T224	0.916277	0.260743	0.379141	0.304064	Disease:Health	0.301059	0.134432
M133T676	1.09583	0.6521	0.746164	0.213311	Disease:Health	0.454445	0.220454
M133T704	1.20334	0.0245998	0.0624219	0.547536	Disease:Health	0.479263	0.250909
M133T732	1.21246	0.000327466	0.00162227	0.665418	Disease:Health	0.540157	0.211528
M133T751	1.17286	0.00125892	0.00526272	0.569648	Disease:Health	0.503467	0.153491
M133T783	1.61411	4.94262e-06	4.5977e-05	1.14225	Disease:Health	0.662534	0.243414
M133T808	1.30947	2.46575e-05	0.00017118	0.808956	Disease:Health	0.455214	0.272664
M133T91	0.946433	0.807256	0.870544	0.322861	Disease:Health	0.215126	0.013658
M133T92	0.960799	0.0417357	0.0927222	0.386813	Disease:Health	0.221206	0.0545896
M133T96	0.654883	8.6129e-12	3.09347e-10	1.53134	Disease:Health	0.108684	0.0334183
M134T107	0.827026	0.0065736	0.0208837	0.650336	Disease:Health	0.345212	0.0753185
M134T606	1.16952	0.416984	0.540783	0.316602	Disease:Health	0.267301	0.205022
M134T91	0.926304	0.00325002	0.01167	0.444088	Disease:Health	0.223893	0.0171776
M135T135	0.439544	1.82022e-18	1.96128e-16	2.27072	Disease:Health	0.177257	0.0415176
M135T680	1.15998	0.406334	0.530161	0.263226	Disease:Health	0.618853	0.272051
M135T695	0.92837	0.453858	0.575896	0.712018	Disease:Health	0.260631	0.069476
M135T702	0.943652	0.648864	0.745098	0.157928	Disease:Health	0.718555	0.205852
M135T735	1.0173	0.934957	0.957924	0.0166907	Disease:Health	0.55252	0.24291
M135T91_1	0.902685	0.000397017	0.00188038	0.553378	Disease:Health	0.145577	0.0771068
M135T91_2	0.934927	0.00138957	0.0057772	0.423838	Disease:Health	0.286365	0.0194413
M135T91_3	0.956054	0.282841	0.404551	0.250198	Disease:Health	0.219284	0.0180478
M136T112	0.949814	0.378218	0.505055	0.901589	Disease:Health	0.413725	0.0349766
M136T238	0.850774	0.144573	0.239045	0.742496	Disease:Health	0.793966	0.208772
M137T205	5.78109	2.20902e-09	4.39425e-08	3.76928	Disease:Health	0.29495	0.124555
M137T97	0.93028	0.00334998	0.0119326	0.429258	Disease:Health	0.348789	0.0586082
M138T114	0.748623	0.000442883	0.00207481	1.05415	Disease:Health	0.400728	0.0348489
M139T106	0.859415	0.00070972	0.00313197	0.668958	Disease:Health	0.13171	0.0383889
M139T114	0.699103	8.54294e-05	0.000504385	1.17872	Disease:Health	0.373237	0.0948793
M139T120	1.00141	0.700443	0.783454	0.17401	Disease:Health	0.375374	0.13062
M139T694	1.30006	0.0425913	0.0941378	0.68792	Disease:Health	0.334295	0.102461
M139T839	0.870517	0.585554	0.693434	0.174176	Disease:Health	0.439649	0.236258
M140T108	0.769698	0.000252136	0.0013246	1.03422	Disease:Health	0.321936	0.0277836
M140T144	0.801352	0.000169077	0.000910904	0.854854	Disease:Health	0.489444	0.137654
M141T106	0.943351	0.148439	0.245124	0.336743	Disease:Health	0.169579	0.0829719
M141T108	0.758928	0.00157521	0.00642509	0.97627	Disease:Health	0.397573	0.0608287
M141T112	1.00261	0.61943	0.720903	0.871196	Disease:Health	0.423055	0.12373
M141T120	1.01439	0.832106	0.882423	0.0595223	Disease:Health	0.355123	0.141689
M141T561	0.755671	0.0548509	0.112934	0.599195	Disease:Health	0.247796	0.0316248
M142T110	0.841796	0.00172421	0.00688891	0.751978	Disease:Health	0.314034	0.060824
M142T553	0.913482	0.0268281	0.0664792	0.604492	Disease:Health	0.110024	0.0250361
M143T101	0.76455	5.74078e-07	6.68723e-06	1.08214	Disease:Health	0.229172	0.117003
M143T110	1.19472	0.0120128	0.0343642	0.676265	Disease:Health	0.316423	0.0493097
M143T112	1.03081	0.398	0.52245	0.991287	Disease:Health	0.491197	0.0307181
M143T118	0.677929	4.78592e-08	7.03203e-07	1.34973	Disease:Health	0.354232	0.148424
M143T553	0.937998	0.558089	0.668432	0.230884	Disease:Health	0.117831	0.0188828
M143T615	0.451671	7.19175e-08	1.01075e-06	1.97247	Disease:Health	0.218258	0.0864323
M144T115	0.926482	0.0248873	0.0629721	0.879148	Disease:Health	0.24354	0.0336877
M144T553_1	0.885251	0.012331	0.035119	0.695121	Disease:Health	0.2107	0.0689924
M144T553_2	0.852114	0.0187629	0.0504374	0.676515	Disease:Health	0.207516	0.171622
M145T110	1.09444	0.546301	0.65954	0.472221	Disease:Health	0.502782	0.230055
M145T112	0.815864	0.00698703	0.0217169	1.10475	Disease:Health	0.331427	0.0715183
M145T121	1.11629	0.103266	0.185706	0.46932	Disease:Health	0.275595	0.0406289
M145T553	0.90684	0.0193587	0.0519311	0.634796	Disease:Health	0.121485	0.0220586
M145T90	0.945388	0.003204	0.0115983	0.355114	Disease:Health	0.149532	0.0831154
M145T91	0.917063	0.00240295	0.00921964	0.515067	Disease:Health	0.257631	0.057729
M146T113	1.10829	0.0866121	0.161368	0.43873	Disease:Health	0.294472	0.0598964
M146T121	0.767178	0.00568767	0.0186654	0.929628	Disease:Health	0.301849	0.0903501
M146T553	0.891231	0.0297911	0.0718656	0.778348	Disease:Health	0.234849	0.0200393
M147T114	1.08145	0.0562353	0.114869	0.396957	Disease:Health	0.256467	0.0588827
M147T115	1.1559	0.372402	0.500016	0.279078	Disease:Health	0.122995	0.028131
M147T139	0.976667	0.415447	0.53933	0.145398	Disease:Health	0.0953851	0.0381407
M147T553	0.894607	0.0472546	0.101664	0.78686	Disease:Health	0.246917	0.0198504
M147T90	0.986453	0.359659	0.486443	0.149004	Disease:Health	0.130758	0.0335475
M147T91	0.923858	0.000262708	0.00135873	0.507277	Disease:Health	0.203769	0.0164664
M147T96	1.0059	0.887153	0.929043	0.227167	Disease:Health	0.10004	0.0268468
M148T113	1.08504	0.396878	0.521508	0.233584	Disease:Health	0.149011	0.0303966
M148T117	1.14815	0.155203	0.253701	0.4605	Disease:Health	0.404047	0.225776
M148T129	1.24736	0.00219812	0.00858662	0.873525	Disease:Health	0.199458	0.0936387
M148T161	1.37494	0.000569993	0.00259508	1.00475	Disease:Health	0.373986	0.153049
M148T597	1.06609	0.815989	0.875922	0.232796	Disease:Health	0.711469	0.130074
M148T91	0.925068	0.00209086	0.00821725	0.484563	Disease:Health	0.225581	0.0315665
M149T105	0.837811	7.01579e-07	7.95739e-06	0.84817	Disease:Health	0.236237	0.0245676
M149T21	0.902217	0.0595383	0.120852	0.52712	Disease:Health	0.229508	0.141631
M149T655	1.11158	0.210975	0.324365	0.840164	Disease:Health	0.213433	0.0379901
M149T714	0.95609	0.402943	0.526268	0.243353	Disease:Health	1.00768	0.125718
M149T749	1.01232	0.789671	0.855146	0.248906	Disease:Health	0.283776	0.0471882
M149T78	0.909756	0.355369	0.481648	0.274681	Disease:Health	0.519776	0.265739
M149T91_1	0.960094	0.0235398	0.0603908	0.296912	Disease:Health	0.235554	0.018761
M149T91_2	0.933642	0.0124231	0.0353033	0.395308	Disease:Health	0.277593	0.018852
M150T107	0.937473	0.238428	0.354353	0.270868	Disease:Health	0.230732	0.0591135
M150T167	1.12567	0.154519	0.252903	0.797615	Disease:Health	0.148249	0.0634448
M150T748	0.972481	0.528984	0.643571	0.20314	Disease:Health	0.206605	0.0739141
M151T105	0.835188	0.000139873	0.000779553	0.746037	Disease:Health	0.201645	0.0456885
M151T111	0.792179	0.020807	0.0551399	1.14545	Disease:Health	0.482863	0.116484
M151T678	0.759258	0.121194	0.210778	0.723383	Disease:Health	0.53704	0.0745067
M151T92	0.906205	0.0149661	0.0413487	0.567326	Disease:Health	0.242507	0.0553287
M152T112	1.00556	0.69228	0.777013	0.613616	Disease:Health	0.50392	0.0592818
M152T122	0.558973	1.73087e-11	5.7385e-10	1.75735	Disease:Health	0.235537	0.0996514
M153T619	0.884713	0.109757	0.195207	0.477483	Disease:Health	0.163684	0.0995058
M153T695	1.00536	0.961733	0.976126	0.781129	Disease:Health	0.258972	0.077808
M153T775	0.977694	0.888727	0.929043	0.11138	Disease:Health	0.325382	0.120971
M153T808	1.14319	0.160722	0.260417	0.301379	Disease:Health	0.340481	0.0749026
M153T97	1.01756	0.658633	0.749659	0.395926	Disease:Health	0.268855	0.0204113
M154T114	0.853925	0.0464947	0.100196	0.752878	Disease:Health	0.413012	0.0555498
M155T101	0.6187	5.70496e-11	1.75631e-09	1.56192	Disease:Health	0.386204	0.127253
M155T169	0.204198	2.52653e-23	8.16699e-21	3.46737	Disease:Health	0.481699	0.164659
M155T523	1.00358	0.747689	0.82285	0.0664701	Disease:Health	0.343825	0.165434
M155T543	1.06728	0.29278	0.416006	0.300825	Disease:Health	0.416978	0.0552266
M155T570	0.968634	0.704781	0.786388	0.229421	Disease:Health	0.585852	0.121978
M155T604	0.783473	0.0781235	0.149208	0.564474	Disease:Health	0.733802	0.281049
M155T630	0.549187	2.1478e-09	4.33924e-08	1.69583	Disease:Health	0.699577	0.281608
M156T108	0.857818	0.0209192	0.0553139	0.715668	Disease:Health	0.354127	0.049801
M156T115	0.754729	0.000215973	0.00115394	0.920154	Disease:Health	0.1996	0.102132
M156T137	0.717342	5.51492e-07	6.48253e-06	1.20037	Disease:Health	0.112224	0.0711864
M156T668	1.04567	0.230553	0.347334	0.804102	Disease:Health	0.78582	0.0936671
M156T97	0.861386	5.65894e-05	0.000350096	0.727489	Disease:Health	0.167706	0.0534211
M157T108	0.882992	0.137337	0.230022	0.443963	Disease:Health	0.310336	0.0764451
M157T543	1.03343	0.529092	0.643571	0.238702	Disease:Health	0.393621	0.0511338
M157T569	0.976492	0.715312	0.79664	0.0914644	Disease:Health	0.575593	0.134909
M157T607	0.776499	0.0135614	0.0379495	0.908077	Disease:Health	0.73258	0.244087
M157T630	0.737339	0.000333879	0.00164773	1.00804	Disease:Health	0.866398	0.141606
M157T668	1.05671	0.254188	0.370535	0.663058	Disease:Health	0.834756	0.0874063
M157T883	1.03864	0.994636	0.995406	0.376127	Disease:Health	0.893182	0.262574
M158T108	0.82652	0.00379912	0.0131344	0.69811	Disease:Health	0.281311	0.0778534
M158T705	0.935385	0.0516844	0.108311	0.319657	Disease:Health	0.286286	0.0963182
M159T100	0.995938	0.763123	0.834081	0.212668	Disease:Health	0.256918	0.009945
M159T531	1.0432	0.82547	0.878463	0.384644	Disease:Health	0.255191	0.0817545
M159T553	0.893918	0.0336599	0.0789877	0.770577	Disease:Health	0.241357	0.0157805
M159T92	0.878607	0.000386277	0.00184301	0.635238	Disease:Health	0.311803	0.0760966
M160T114	0.724231	0.00577101	0.0188432	1.0467	Disease:Health	0.711784	0.263834
M160T115_1	1.30076	0.00599588	0.0192374	0.728361	Disease:Health	0.427941	0.277589
M160T115_2	1.41579	0.374478	0.500723	0.50646	Disease:Health	0.711516	0.203783
M160T540	1.03397	0.546286	0.65954	0.230822	Disease:Health	0.870361	0.135856
M160T553	1.11259	0.358194	0.484969	0.537013	Disease:Health	0.517562	0.270606
M160T554	0.90111	0.0280319	0.0683872	0.660203	Disease:Health	0.211783	0.0395115
M160T607	0.731192	0.0210053	0.0554283	0.743245	Disease:Health	0.18807	0.074101
M161T732	1.02435	0.885068	0.928891	0.0311624	Disease:Health	0.278395	0.067817
M161T739	0.913764	0.423428	0.544253	0.236805	Disease:Health	0.464146	0.24431
M161T784	1.22413	2.65873e-07	3.33761e-06	0.892735	Disease:Health	0.14249	0.0646857
M161T817	1.09691	0.203019	0.316269	0.468477	Disease:Health	0.447801	0.181647
M161T89	0.935055	0.0262857	0.0654863	0.452924	Disease:Health	0.154824	0.094413
M162T111	1.05814	0.289835	0.412727	0.242674	Disease:Health	0.267777	0.0163989
M163T111	1.03837	0.421476	0.543575	0.208104	Disease:Health	0.280921	0.0234766
M163T123	1.23624	0.00503476	0.0166922	0.787366	Disease:Health	0.360472	0.0595732
M163T654	0.841631	0.342727	0.470229	1.16666	Disease:Health	0.219233	0.0395762
M163T655	0.982837	0.583011	0.69159	0.107337	Disease:Health	0.22513	0.0461655
M163T695	0.951966	0.558319	0.668432	0.79917	Disease:Health	0.298124	0.0527469
M163T711	1.03858	0.395136	0.520276	0.341305	Disease:Health	0.388709	0.0913732
M163T91	0.940339	0.00144302	0.00594293	0.413285	Disease:Health	0.215211	0.0212145
M164T122	0.747787	0.000644442	0.00288327	0.895309	Disease:Health	0.367342	0.128354
M164T19	0.987855	0.89883	0.932734	0.104807	Disease:Health	0.350612	0.212763
M164T72	1.05026	0.437743	0.560397	0.508509	Disease:Health	0.388067	0.203662
M164T91	1.03703	0.364258	0.49061	0.326296	Disease:Health	0.240211	0.130283
M165T102	0.763526	2.43949e-06	2.42636e-05	1.10842	Disease:Health	0.296667	0.0751089
M165T105	0.988779	0.762154	0.834024	0.0611637	Disease:Health	0.239441	0.0461812
M165T118	0.742772	0.00100933	0.00430712	0.977984	Disease:Health	0.634124	0.161273
M165T120	0.761371	0.122948	0.213099	0.788277	Disease:Health	0.472434	0.0758093
M165T680	1.04106	0.935908	0.958138	0.405797	Disease:Health	0.429583	0.250751
M165T703	0.899176	0.219372	0.334491	0.412276	Disease:Health	0.469285	0.180551
M165T707	1.17714	0.0356744	0.0823696	0.552476	Disease:Health	0.511735	0.137788
M165T734	1.08691	0.391443	0.515938	0.269614	Disease:Health	0.630987	0.165949
M165T752	1.0136	0.933074	0.956752	0.160393	Disease:Health	0.670556	0.09081
M165T783	1.13403	0.0120403	0.0343666	0.527285	Disease:Health	0.648901	0.198828
M165T806	1.20995	0.000323065	0.00161908	0.67715	Disease:Health	0.494809	0.158804
M166T146	1.13602	0.0495396	0.104831	0.625415	Disease:Health	0.417705	0.206727
M166T88	1.08125	0.81834	0.875922	0.0782308	Disease:Health	1.22212	0.241977
M167T116	0.844559	0.0362688	0.083444	0.750615	Disease:Health	0.412339	0.103722
M167T507	0.96086	0.266709	0.386644	0.297915	Disease:Health	0.174392	0.0622895
M167T576	0.299119	2.10095e-09	4.31195e-08	2.73207	Disease:Health	0.211308	0.033372
M167T680	0.949899	0.905195	0.937835	0.0911292	Disease:Health	0.487596	0.257061
M167T737	1.01881	0.661799	0.751676	0.111448	Disease:Health	0.591149	0.15061
M169T102	0.892276	0.0296672	0.0717004	0.693394	Disease:Health	0.268216	0.06659
M169T110	1.04275	0.201197	0.313809	0.285469	Disease:Health	0.195806	0.0272235
M169T125	1.12626	0.076358	0.14736	0.44921	Disease:Health	0.46491	0.0463345
M169T185	0.868763	0.0391365	0.0881593	0.783752	Disease:Health	0.33948	0.112199
M169T653	0.445169	0.000271044	0.00139625	1.91886	Disease:Health	0.284435	0.0287306
M170T553	0.906877	0.0256134	0.0640582	0.66438	Disease:Health	0.118884	0.0188646
M170T653	0.417636	6.49867e-06	5.7356e-05	1.80402	Disease:Health	0.342884	0.0804612
M171T553	0.896953	0.0282618	0.0688182	0.668631	Disease:Health	0.160788	0.0387287
M172T615	0.996545	0.741539	0.818591	0.078078	Disease:Health	0.144154	0.0838563
M175T101	1.08729	0.008639	0.0257973	0.495183	Disease:Health	0.296509	0.0178864
M175T110	2.13657	7.12531e-13	2.97194e-11	2.31698	Disease:Health	0.195405	0.0316092
M175T138	0.537529	3.82783e-21	6.55735e-19	2.03874	Disease:Health	0.186388	0.0831749
M175T202	0.864249	0.00254637	0.0096553	0.611774	Disease:Health	0.245282	0.112663
M175T88	0.952172	0.287138	0.40979	0.253074	Disease:Health	0.311976	0.110299
M176T113	1.15796	0.0541322	0.11194	0.456152	Disease:Health	0.183294	0.0880574
M176T633	0.975074	0.220864	0.335579	0.641261	Disease:Health	0.152086	0.017011
M177T100	0.642103	2.90424e-12	1.17349e-10	1.57607	Disease:Health	0.401239	0.0593184
M177T91	0.938064	0.00576491	0.0188432	0.398197	Disease:Health	0.192252	0.0394752
M179T631	0.855512	0.183247	0.292878	0.796895	Disease:Health	0.136945	0.092366
M179T91	0.952746	0.336075	0.464754	0.325242	Disease:Health	0.26362	0.0557818
M180T584	0.346177	0.000376618	0.00182232	1.62654	Disease:Health	0.0935866	0.0173197
M181T102	0.891259	0.0332021	0.0780552	0.479045	Disease:Health	0.197486	0.0916411
M181T119	0.823882	0.00204168	0.00804846	0.716275	Disease:Health	0.535027	0.169964
M181T544	0.446341	0.0483507	0.103491	1.46385	Disease:Health	0.153581	0.0292146
M181T563	0.557644	0.223146	0.338648	1.19989	Disease:Health	0.0654078	0.0289942
M181T695	0.871126	0.0733843	0.143332	0.895839	Disease:Health	0.338063	0.0357064
M182T1006	1.17353	0.238062	0.354216	0.284888	Disease:Health	0.363016	0.229331
M182T1092	1.06107	0.898222	0.932734	0.0783564	Disease:Health	0.466821	0.192229
M182T11	1.00931	0.789567	0.855146	0.0738751	Disease:Health	0.229379	0.177944
M182T126	0.957859	0.352468	0.478816	0.319456	Disease:Health	0.433283	0.146811
M182T237	0.89837	0.0621198	0.124529	0.467369	Disease:Health	0.17898	0.0703058
M182T563	0.978497	0.943232	0.962632	0.523306	Disease:Health	0.211656	0.117737
M182T669	1.12473	0.124526	0.215476	0.474732	Disease:Health	0.260069	0.112578
M182T695	0.935332	0.128102	0.219968	1.06065	Disease:Health	0.311648	0.0744821
M182T704	0.806405	0.0989112	0.179372	0.677584	Disease:Health	0.506829	0.254997
M182T914	0.870719	0.467386	0.587299	0.278454	Disease:Health	0.547665	0.23824
M182T941	1.02281	0.246401	0.363745	0.426501	Disease:Health	0.737983	0.259167
M183T238	0.900751	0.210478	0.323985	0.498417	Disease:Health	0.286238	0.115907
M184T109	0.849175	0.0109453	0.0318029	0.680316	Disease:Health	0.390373	0.0267658
M184T782	0.821955	5.48736e-05	0.000341113	0.813898	Disease:Health	0.36945	0.175637
M184T824	0.717694	3.21337e-08	4.94629e-07	1.19557	Disease:Health	0.315024	0.138455
M185T109	0.837936	0.0215583	0.0563128	0.683999	Disease:Health	0.311158	0.0789332
M185T114	1.14604	0.0743252	0.144733	0.446904	Disease:Health	0.122208	0.0508539
M185T115	0.992857	0.722434	0.801809	0.551964	Disease:Health	0.306743	0.0729954
M185T139	0.98814	0.819523	0.876463	0.501058	Disease:Health	0.26678	0.144955
M185T549	1.17348	0.42208	0.543575	0.597403	Disease:Health	0.19522	0.0269772
M185T576	0.281376	3.24573e-09	6.26377e-08	2.80596	Disease:Health	0.120046	0.021308
M185T615	0.330031	4.57652e-09	8.45348e-08	2.94503	Disease:Health	0.129153	0.0232519
M186T115	0.922696	0.303024	0.426808	0.565128	Disease:Health	0.281364	0.107749
M186T116	0.626425	0.000414394	0.00195552	1.44203	Disease:Health	0.267022	0.117476
M186T615	0.341475	1.33198e-09	2.87041e-08	2.86609	Disease:Health	0.136893	0.0303831
M187T101	0.825101	8.30529e-05	0.000492603	0.82792	Disease:Health	0.128105	0.0716915
M187T115	0.668267	0.00214426	0.00840161	1.19296	Disease:Health	0.332861	0.0311044
M187T553_1	0.871861	0.0146164	0.040469	0.727374	Disease:Health	0.268541	0.0390311
M187T553_2	0.88737	0.0355746	0.0822861	0.747344	Disease:Health	0.273504	0.0697827
M187T92	0.940072	0.060732	0.122506	0.306835	Disease:Health	0.180354	0.0932064
M188T115	0.643916	0.000688361	0.00304812	1.31558	Disease:Health	0.26159	0.0828417
M188T553	1.11264	0.0300423	0.0723365	1.45715	Disease:Health	0.329947	0.173207
M189T102	1.24097	0.00685152	0.0215025	0.735588	Disease:Health	0.248304	0.0436571
M189T110	0.924245	0.173447	0.278593	0.312907	Disease:Health	0.177548	0.119448
M189T165	1.04047	0.948987	0.967697	0.0241344	Disease:Health	0.714771	0.29704
M189T553_1	0.871651	0.0249356	0.0629721	0.823905	Disease:Health	0.26361	0.0622769
M189T553_2	0.903562	0.0531301	0.110624	0.731869	Disease:Health	0.295675	0.0729264
M189T553_3	0.868508	0.0293816	0.0712486	0.808375	Disease:Health	0.284012	0.0387945
M190T553	0.972308	0.784199	0.850645	0.598611	Disease:Health	0.308451	0.0648738
M190T620	0.904507	0.077426	0.148314	0.492427	Disease:Health	0.192156	0.0382987
M190T651	0.494331	1.68626e-06	1.71879e-05	2.29557	Disease:Health	0.225731	0.0263868
M191T101_1	1.32131	0.000539816	0.00249279	0.833651	Disease:Health	0.312155	0.0415459
M191T101_2	0.90762	0.0205336	0.0546294	0.593818	Disease:Health	0.329953	0.0373331
M191T108	0.918319	0.0365379	0.0837651	0.390122	Disease:Health	0.422837	0.0626593
M191T651	0.505025	1.32724e-05	0.000104007	2.06077	Disease:Health	0.240176	0.061688
M191T653	0.377108	1.68822e-06	1.71879e-05	2.23527	Disease:Health	0.193269	0.10458
M193T132	0.501956	1.44931e-14	9.36982e-13	1.94842	Disease:Health	0.331757	0.122655
M193T631	0.857801	0.200588	0.313616	0.751808	Disease:Health	0.0958609	0.0345922
M195T560	0.919404	0.458	0.579446	0.321451	Disease:Health	0.28692	0.195316
M195T595	0.3308	0.129651	0.220578	0.989575	Disease:Health	0.0893826	0.0158606
M195T654	0.81413	0.0395837	0.0888573	0.741318	Disease:Health	0.165958	0.12131
M195T656	0.88616	0.0490794	0.104203	0.466922	Disease:Health	0.174744	0.0767812
M195T677	0.553281	0.000593925	0.00268512	1.5352	Disease:Health	0.483423	0.115377
M195T694	0.858614	0.0805556	0.1534	0.956643	Disease:Health	0.361449	0.0918406
M195T74	0.903169	0.140705	0.234647	0.394073	Disease:Health	0.525087	0.213025
M196T595	0.281131	0.0656182	0.130329	1.13538	Disease:Health	0.10414	0.0307021
M197T106	2.00716	4.17495e-13	1.88354e-11	2.07183	Disease:Health	0.449047	0.0660418
M197T120	1.05437	0.679422	0.764571	0.105131	Disease:Health	0.41961	0.145719
M197T585	0.858758	0.059849	0.121103	0.52237	Disease:Health	0.22378	0.0834828
M198T112	0.905806	0.152649	0.250603	0.492922	Disease:Health	0.329185	0.102377
M198T628	19.7938	7.17003e-25	7.44819e-22	5.01059	Disease:Health	0.170049	0.0621789
M198T633	0.987111	0.12948	0.220577	0.625174	Disease:Health	0.247895	0.0531813
M199T120	0.945168	0.135416	0.228283	0.375894	Disease:Health	0.41478	0.159058
M199T768	1.1016	0.0294252	0.0712486	0.456329	Disease:Health	0.348288	0.0937402
M199T92	0.907887	0.000127247	0.000718476	0.594854	Disease:Health	0.098466	0.02206
M200T103	0.777767	2.29063e-08	3.65652e-07	1.10809	Disease:Health	0.380299	0.0617567
M200T109	0.879581	0.0856741	0.160313	0.552411	Disease:Health	0.396662	0.0406583
M200T124	1.00551	0.809904	0.871944	0.690589	Disease:Health	0.280083	0.107954
M200T91	0.903553	0.000550484	0.00253301	0.570499	Disease:Health	0.104092	0.0490637
M201T115	1.09516	0.350573	0.477148	0.68341	Disease:Health	0.28249	0.0553311
M201T20	1.00555	0.964469	0.976553	0.0378845	Disease:Health	0.212341	0.129317
M201T73	0.988804	0.897062	0.932734	0.140431	Disease:Health	0.217608	0.137759
M201T91	0.914206	0.0167523	0.0459888	0.522599	Disease:Health	0.206445	0.0467344
M201T92	0.886563	3.12184e-05	0.000209147	0.680851	Disease:Health	0.120867	0.0397234
M202T115	0.753611	0.00285879	0.0105012	1.14386	Disease:Health	0.317885	0.147304
M202T584	0.380857	0.000104306	0.00059413	1.70306	Disease:Health	0.184931	0.0239381
M202T91	0.905693	0.013827	0.0385309	0.511634	Disease:Health	0.157138	0.0616852
M203T110	1.11122	0.034906	0.0810296	0.514228	Disease:Health	0.24444	0.017394
M203T113	0.981043	0.466281	0.586479	0.446685	Disease:Health	0.304462	0.0623806
M203T115	0.716208	0.003562	0.0125154	1.0727	Disease:Health	0.330995	0.0569438
M203T139	1.03447	0.379289	0.505588	0.270579	Disease:Health	0.121445	0.031854
M203T554	0.965315	0.369991	0.497295	0.178973	Disease:Health	0.266945	0.0867986
M203T91	0.929434	0.0752117	0.146019	0.459502	Disease:Health	0.194799	0.0623506
M204T110	1.08805	0.0637569	0.127613	0.453655	Disease:Health	0.25135	0.0225098
M204T116	0.802345	0.000618357	0.00278584	0.827161	Disease:Health	0.359221	0.0347297
M204T141	0.864689	0.0119978	0.0343642	0.791633	Disease:Health	0.319841	0.0634088
M204T553_1	0.900567	0.0501753	0.105662	0.598811	Disease:Health	0.234082	0.0874174
M204T553_2	0.884021	0.00480581	0.0160566	0.632168	Disease:Health	0.163582	0.0679328
M204T647	1.12994	0.645227	0.742241	0.96448	Disease:Health	0.396677	0.158477
M205T110	0.901148	0.491379	0.612683	0.253623	Disease:Health	0.429612	0.0965016
M205T111	0.923581	0.130108	0.221064	1.15435	Disease:Health	0.51265	0.0989464
M205T116	0.798229	0.000337847	0.00166097	0.857391	Disease:Health	0.337429	0.0301895
M205T561	0.820869	0.0935474	0.172303	0.673836	Disease:Health	0.245177	0.0667075
M205T749	1.13387	0.00898347	0.0265804	0.707529	Disease:Health	0.218401	0.0624431
M205T98	0.967302	0.081722	0.155164	0.23829	Disease:Health	0.296773	0.0522064
M206T553_1	0.862201	0.00387688	0.0133675	0.751633	Disease:Health	0.140771	0.0524999
M206T553_2	0.9005	0.0225693	0.0585985	0.701238	Disease:Health	0.151069	0.0476482
M206T553_3	0.907783	0.016915	0.0461416	0.64711	Disease:Health	0.124009	0.0150515
M206T553_4	0.882488	0.0111949	0.0323103	0.695139	Disease:Health	0.239822	0.0986877
M206T619	0.701404	0.000110812	0.000628422	1.15113	Disease:Health	0.137119	0.0224575
M207T102	1.10087	0.0671563	0.132772	0.368062	Disease:Health	0.348905	0.153067
M207T106	0.877387	0.00083313	0.00363932	0.64725	Disease:Health	0.183765	0.0268571
M207T107	1.05042	0.447843	0.569942	0.165728	Disease:Health	0.415687	0.0596379
M207T553	0.91732	0.0819613	0.15539	0.613083	Disease:Health	0.218934	0.0808123
M207T576	0.29569	4.07269e-10	1.0532e-08	2.54358	Disease:Health	0.169738	0.0313334
M207T614	0.332947	7.42028e-10	1.68323e-08	2.51921	Disease:Health	0.0857585	0.0340866
M208T530	0.480581	0.00280138	0.0103491	1.7273	Disease:Health	0.173265	0.0233654
M209T106	0.87724	0.000849855	0.00368746	0.632681	Disease:Health	0.207037	0.0384602
M209T469	0.875158	0.246435	0.363745	0.686573	Disease:Health	0.162462	0.0914276
M209T724	0.940382	0.0183337	0.0494353	1.48651	Disease:Health	0.340827	0.0269919
M209T90	1.00043	0.670768	0.759037	0.127244	Disease:Health	0.213821	0.0490525
M210T724	0.935867	0.0234715	0.0603352	1.46974	Disease:Health	0.409527	0.0910642
M211T148	0.627215	1.51625e-05	0.000114611	1.31144	Disease:Health	0.565487	0.198014
M211T618	0.714346	0.0091318	0.0269576	0.791381	Disease:Health	0.164043	0.057458
M211T729	0.742771	0.0198966	0.0531535	1.07899	Disease:Health	0.211685	0.0432464
M212T651	0.48674	3.01013e-06	2.94856e-05	2.20382	Disease:Health	0.341987	0.0573722
M212T683	0.251334	9.66771e-09	1.66671e-07	2.59119	Disease:Health	0.259437	0.0477574
M213T106	2.34291	1.3321e-13	6.62462e-12	2.28991	Disease:Health	0.373846	0.0644164
M213T116	0.796273	0.0027689	0.0102733	1.05495	Disease:Health	0.317812	0.0674802
M213T121	1.06243	0.527088	0.642343	0.264523	Disease:Health	0.38149	0.160235
M215T120	0.769184	1.43922e-05	0.000109466	1.08413	Disease:Health	0.150271	0.0496599
M215T121	1.04486	0.637561	0.736353	0.163207	Disease:Health	0.415698	0.152918
M215T202	0.780005	0.00249051	0.00947125	0.943098	Disease:Health	0.423778	0.0760262
M215T91	0.910827	0.0306939	0.073463	0.50754	Disease:Health	0.269169	0.0691268
M215T92	0.912291	3.20081e-05	0.000212238	0.560437	Disease:Health	0.165158	0.0250151
M216T104	0.894172	0.0110397	0.0320052	0.545154	Disease:Health	0.31487	0.0600514
M216T91	0.897459	0.0168816	0.0461416	0.503884	Disease:Health	0.226162	0.0751047
M216T92	0.873288	3.30721e-06	3.19121e-05	0.714797	Disease:Health	0.215933	0.0789186
M217T104	0.915559	0.00309111	0.0112586	0.513111	Disease:Health	0.236712	0.0234889
M217T115	1.08747	0.587985	0.695577	0.336933	Disease:Health	0.169713	0.0867539
M217T91	0.966652	0.510384	0.630277	0.362015	Disease:Health	0.75963	0.0989001
M217T92	0.894257	6.96534e-06	6.04442e-05	0.631177	Disease:Health	0.228371	0.08171
M218T122	1.0353	0.989044	0.992113	0.435396	Disease:Health	0.287749	0.0520652
M218T92	0.876792	0.000379122	0.00182232	0.672157	Disease:Health	0.215329	0.0813071
M219T104	0.887669	0.000482303	0.00224323	0.645287	Disease:Health	0.242511	0.0291689
M219T105	2.15587	1.02518e-13	5.52316e-12	2.17098	Disease:Health	0.510889	0.0664439
M219T108	1.11012	0.0130815	0.0369309	0.577683	Disease:Health	0.260971	0.091694
M219T737	0.643033	1.63292e-08	2.70687e-07	1.38948	Disease:Health	0.404741	0.141017
M219T91	0.8956	0.00596412	0.0191831	0.557714	Disease:Health	0.287341	0.0637534
M219T92_1	0.897781	8.66421e-06	7.13556e-05	0.62258	Disease:Health	0.15985	0.0397291
M219T92_2	0.905628	0.00626749	0.0200591	0.586709	Disease:Health	0.22559	0.0542961
M220T108	1.09478	0.0273413	0.0672423	0.504883	Disease:Health	0.237722	0.0846483
M220T110	0.92109	0.12914	0.220577	0.421622	Disease:Health	0.378708	0.108552
M220T535	0.862318	0.0220131	0.0572696	0.760514	Disease:Health	0.13093	0.039884
M221T108	1.0803	0.0904323	0.16776	0.454201	Disease:Health	0.286091	0.0986584
M221T631	0.89361	0.297469	0.42092	0.770432	Disease:Health	0.148536	0.076618
M221T695	1.0572	0.475969	0.595668	0.141417	Disease:Health	0.420019	0.290985
M221T777	1.08398	0.322202	0.44893	0.362277	Disease:Health	0.616073	0.132722
M221T98	1.04911	0.335406	0.464325	0.335512	Disease:Health	0.232195	0.0213507
M223T100	1.01078	0.514859	0.632205	0.260806	Disease:Health	0.255492	0.0429613
M223T106	0.948976	0.0573266	0.11673	0.301597	Disease:Health	0.20259	0.0342055
M223T120	1.30904	0.0305462	0.0733576	0.726285	Disease:Health	0.418306	0.243492
M223T695	0.9231	0.108991	0.194113	1.02838	Disease:Health	0.217406	0.081311
M223T703	0.928712	0.942175	0.962632	0.447727	Disease:Health	0.238952	0.049112
M223T744	0.716908	0.00191687	0.0076028	1.57854	Disease:Health	0.783655	0.141656
M223T817	1.16082	0.0230684	0.0596549	0.627447	Disease:Health	0.578226	0.108486
M224T695	0.915777	0.0914361	0.168896	1.03027	Disease:Health	0.228967	0.0839653
M225T106	0.958911	0.214237	0.328462	0.207135	Disease:Health	0.194721	0.0416581
M225T109	1.03333	0.32725	0.454983	0.238996	Disease:Health	0.317607	0.0344076
M225T116	0.901258	0.156866	0.255772	0.752796	Disease:Health	0.39285	0.139681
M225T745	0.394808	0.000152996	0.000838235	1.74002	Disease:Health	0.375718	0.0641819
M226T126	0.893085	0.0490526	0.104203	0.687319	Disease:Health	0.414317	0.117457
M227T113	1.57055	9.23278e-05	0.000537747	1.34655	Disease:Health	0.215654	0.0545847
M227T554	0.813444	1.54767e-05	0.000115008	0.959407	Disease:Health	0.26936	0.0541199
M227T587	1.01396	0.741986	0.818591	0.131815	Disease:Health	0.127926	0.0462858
M227T631	0.952325	0.00750469	0.0229942	0.438087	Disease:Health	0.0703708	0.039457
M227T99	1.01481	0.751042	0.825061	0.279128	Disease:Health	0.250581	0.0108325
M228T588	0.963973	0.113744	0.201467	0.223554	Disease:Health	0.133116	0.0760665
M228T619	0.655782	2.90727e-05	0.000195786	1.29874	Disease:Health	0.233113	0.0366993
M228T692	0.941219	0.208158	0.322188	0.407165	Disease:Health	0.228231	0.07957
M228T99	1.05368	0.343385	0.470335	0.246032	Disease:Health	0.287852	0.0701298
M229T117	1.3843	0.000630473	0.00283056	1.11128	Disease:Health	0.290911	0.0312836
M229T18	1.00011	0.943275	0.962632	0.310601	Disease:Health	0.163655	0.0895882
M229T72	0.956772	0.498204	0.619509	0.174791	Disease:Health	0.346074	0.186022
M230T685	0.885631	0.925504	0.95201	0.747692	Disease:Health	0.713122	0.136591
M231T669	1.08805	0.233769	0.351061	0.443024	Disease:Health	0.3431	0.165178
M231T892	0.988754	0.600401	0.706756	0.144656	Disease:Health	0.291682	0.195838
M231T912	1.0098	0.961721	0.976126	0.388931	Disease:Health	0.688441	0.229964
M231T92	0.899826	0.000324482	0.0016199	0.577542	Disease:Health	0.172338	0.025021
M231T940	1.03764	0.390941	0.515803	0.22105	Disease:Health	0.510583	0.239133
M231T984	1.16851	0.0949716	0.174429	0.346798	Disease:Health	0.46874	0.105752
M232T513	1.03677	0.962585	0.976126	0.498029	Disease:Health	0.194577	0.0450161
M232T92	0.868123	0.000427002	0.00200768	0.676643	Disease:Health	0.242623	0.092809
M233T104	1.00547	0.970056	0.980674	0.185878	Disease:Health	0.226471	0.0135601
M233T91	0.890143	0.0035325	0.0124456	0.587142	Disease:Health	0.327068	0.073336
M233T92_1	0.911446	4.49771e-05	0.000289331	0.569251	Disease:Health	0.134461	0.0334719
M233T92_2	0.908959	0.0008929	0.00386127	0.530652	Disease:Health	0.20841	0.0592796
M235T104	1.02285	0.55313	0.664064	0.277644	Disease:Health	0.227135	0.0232535
M235T105	2.51941	2.24784e-14	1.38403e-12	2.44583	Disease:Health	0.421928	0.0485875
M235T168	1.04378	0.662118	0.751676	0.374713	Disease:Health	0.745574	0.297062
M235T739	0.960999	0.323897	0.450807	0.351104	Disease:Health	0.272535	0.130644
M237T121	0.731111	1.08836e-06	1.1441e-05	1.15865	Disease:Health	0.354481	0.0779466
M237T711	1.06016	0.538323	0.651734	0.79695	Disease:Health	0.353408	0.0857296
M237T716	1.44911	0.00492791	0.0163799	1.17819	Disease:Health	0.168236	0.0763815
M237T98	1.17923	0.00203109	0.00803121	0.723391	Disease:Health	0.213594	0.0754756
M239T105	1.15121	0.0024312	0.009273	0.561561	Disease:Health	0.191459	0.0552266
M239T114	1.0434	0.987702	0.991843	0.274572	Disease:Health	0.168508	0.0353536
M239T631	0.875128	0.251353	0.368898	0.801904	Disease:Health	0.153392	0.0190993
M239T707	0.986208	0.672225	0.759116	0.155462	Disease:Health	0.531253	0.253074
M239T756	1.15438	0.518655	0.634447	1.16466	Disease:Health	0.336712	0.062826
M240T631	0.875458	0.260971	0.379141	0.790316	Disease:Health	0.18395	0.0746241
M240T781	0.869581	0.00160662	0.00653259	0.614041	Disease:Health	0.42407	0.167776
M241T105	1.1068	0.0422761	0.0937617	0.357451	Disease:Health	0.218747	0.0843096
M241T108	1.15588	0.00688274	0.0215482	0.694591	Disease:Health	0.28264	0.0949238
M241T695	0.929231	0.0952894	0.174618	1.04738	Disease:Health	0.272466	0.0193407
M242T691	0.830386	0.0312367	0.0743814	0.854117	Disease:Health	0.237838	0.104279
M242T695	0.916594	0.0773962	0.148314	1.0856	Disease:Health	0.305922	0.049094
M243T100	1.13968	0.000187737	0.00100724	0.683198	Disease:Health	0.282225	0.012278
M243T89	0.975064	0.319445	0.446051	0.145555	Disease:Health	0.127869	0.080895
M244T549	1.21148	0.137119	0.229955	0.679329	Disease:Health	0.300572	0.0446913
M244T689	0.978562	0.509044	0.629851	0.163782	Disease:Health	0.310706	0.124851
M245T100	1.08033	0.0460279	0.0993556	0.49499	Disease:Health	0.273227	0.078743
M245T682	1.06065	0.355367	0.481648	0.325972	Disease:Health	0.72378	0.291909
M245T863	0.738792	0.0522247	0.10909	0.989352	Disease:Health	0.368148	0.175974
M246T120	0.989374	0.593342	0.700018	0.393101	Disease:Health	0.174758	0.107991
M246T554	1.18628	0.0812712	0.154535	0.865179	Disease:Health	0.19931	0.0387402
M246T659	1.00257	0.500829	0.621471	0.249342	Disease:Health	0.164116	0.063679
M246T712	1.28565	0.373609	0.500723	1.06736	Disease:Health	0.582232	0.141749
M247T114	1.09898	0.695518	0.779899	0.231985	Disease:Health	0.282426	0.0897507
M247T161	0.999022	0.937048	0.958547	0.285755	Disease:Health	0.58684	0.216839
M247T554	0.798634	0.100315	0.181155	0.655384	Disease:Health	0.211716	0.0233005
M247T761	0.969784	0.696058	0.779899	0.0729396	Disease:Health	0.556067	0.259565
M247T91	0.9057	0.00885264	0.0263137	0.511678	Disease:Health	0.263368	0.0684445
M247T92	0.919515	0.00339205	0.0120162	0.470743	Disease:Health	0.169932	0.0284879
M249T104	1.18619	0.00231126	0.00892076	0.689174	Disease:Health	0.232272	0.0317674
M249T113	1.03079	0.799503	0.865069	0.612635	Disease:Health	0.278507	0.145299
M249T588	0.902508	0.000223208	0.00118769	0.54664	Disease:Health	0.204838	0.0564827
M249T621	0.845156	0.0276003	0.0675894	0.566161	Disease:Health	0.244227	0.119637
M251T104	1.2518	0.000673675	0.00299334	0.888861	Disease:Health	0.283565	0.0744771
M251T724	0.961179	0.0245023	0.062365	1.50553	Disease:Health	0.310653	0.0404525
M251T99	1.07854	0.0618444	0.124169	0.392909	Disease:Health	0.24702	0.0669251
M252T723	0.99552	0.0493405	0.104586	1.38785	Disease:Health	0.281334	0.074928
M253T110	0.977103	0.807216	0.870544	0.611308	Disease:Health	0.638658	0.126044
M253T695	0.995531	0.236458	0.352235	1.05287	Disease:Health	0.378184	0.0726519
M255T120	0.993041	0.771772	0.841716	0.20337	Disease:Health	0.341341	0.116076
M255T694	0.851505	0.0433888	0.0953794	1.04203	Disease:Health	0.341787	0.0681969
M255T828	0.852748	0.0966258	0.176714	0.490265	Disease:Health	0.416112	0.134339
M256T682	0.842614	0.651916	0.746164	1.33511	Disease:Health	1.44155	0.215828
M256T694	0.844735	0.117749	0.207141	1.02639	Disease:Health	0.331707	0.100418
M256T821	1.08365	0.11799	0.207285	0.707539	Disease:Health	0.459125	0.102818
M257T109	0.784893	0.0684533	0.13513	0.687445	Disease:Health	0.367146	0.105751
M257T120	0.967467	0.552974	0.664064	0.230768	Disease:Health	0.413625	0.105735
M259T100	1.34377	9.6335e-05	0.000556076	0.966246	Disease:Health	0.315796	0.0420099
M259T711	1.04374	0.160029	0.259832	0.32832	Disease:Health	0.372574	0.0866969
M260T593	0.732934	0.00471732	0.0158057	1.05642	Disease:Health	0.141059	0.0254106
M261T118	1.10404	0.142966	0.237298	0.433998	Disease:Health	0.455674	0.0888349
M261T573	0.933503	0.382203	0.507902	0.504968	Disease:Health	0.151117	0.0365783
M261T755	1.13991	0.537721	0.651626	1.04217	Disease:Health	0.449589	0.112599
M263T111	1.04202	0.455854	0.577863	0.508985	Disease:Health	0.309655	0.0272072
M263T116	0.933551	0.777925	0.847395	0.412472	Disease:Health	0.470624	0.221089
M263T580	0.94482	0.309842	0.43499	0.619605	Disease:Health	0.128529	0.0718716
M263T683	1.00463	0.662149	0.751676	0.39236	Disease:Health	0.701686	0.276427
M263T695	0.950978	0.127335	0.219234	1.07398	Disease:Health	0.331438	0.0219024
M263T864	0.730284	0.0484237	0.103491	0.959912	Disease:Health	0.393573	0.181314
M264T554	0.919868	0.0475656	0.102163	0.562213	Disease:Health	0.234875	0.0584787
M264T695	0.928249	0.0995577	0.180039	1.07312	Disease:Health	0.339439	0.0326675
M264T761	0.634778	3.83419e-09	7.18495e-08	1.42903	Disease:Health	0.521515	0.148383
M264T863	0.815986	0.132154	0.224245	0.515491	Disease:Health	0.59365	0.22611
M265T106	0.970862	0.525259	0.640717	0.16428	Disease:Health	0.132187	0.0601427
M265T110	0.947772	0.817718	0.875922	0.160203	Disease:Health	0.381909	0.154062
M265T584	1.75518	0.00447877	0.0152396	1.10091	Disease:Health	0.0951423	0.0174563
M265T678	0.707587	0.0173671	0.0470769	0.898303	Disease:Health	0.434984	0.115028
M265T760	1.07735	0.172471	0.27737	0.326782	Disease:Health	0.529663	0.218419
M266T583	1.697	0.00301172	0.0110316	1.04949	Disease:Health	0.147488	0.0437032
M266T614	0.745062	8.9326e-05	0.000522617	1.03911	Disease:Health	0.129865	0.0612681
M267T100	0.976238	0.512921	0.631625	0.215409	Disease:Health	0.173419	0.0635732
M267T106	0.920486	0.0319058	0.0756959	0.399565	Disease:Health	0.150507	0.0728927
M267T814	0.772339	0.362778	0.489126	0.82474	Disease:Health	0.614525	0.137276
M267T96	0.965863	0.104859	0.188007	0.221891	Disease:Health	0.378344	0.0487818
M268T553	1.03776	0.0993015	0.179828	1.3331	Disease:Health	0.176135	0.0347816
M268T614	0.748267	2.18524e-05	0.000156973	1.05877	Disease:Health	0.0854266	0.0380228
M268T792_1	0.910388	0.00144405	0.00594293	0.446968	Disease:Health	0.397266	0.119974
M268T792_2	0.979752	0.806702	0.870544	0.107693	Disease:Health	0.413896	0.134335
M269T672	1.15028	0.0757324	0.146371	0.585761	Disease:Health	0.34525	0.178307
M269T724	0.943905	0.036623	0.0838116	1.41718	Disease:Health	0.381832	0.0753797
M269T840	1.1196	0.184119	0.293909	1.04073	Disease:Health	0.502148	0.0756276
M270T845	1.06761	0.408137	0.531442	0.80055	Disease:Health	0.506528	0.0765459
M271T109	1.04836	0.182756	0.292454	0.331922	Disease:Health	0.365526	0.037521
M271T119	0.887662	0.0557407	0.11422	0.609804	Disease:Health	0.305837	0.0880507
M271T889	0.880058	0.208089	0.322188	0.542243	Disease:Health	0.542325	0.205242
M272T778	0.877108	0.0066742	0.0210996	0.579286	Disease:Health	0.384568	0.119409
M273T120	0.987472	0.580196	0.689516	0.119892	Disease:Health	0.291503	0.0753999
M273T802	0.854022	0.0107397	0.0312759	0.683112	Disease:Health	0.322668	0.110483
M273T98	0.956183	0.0214546	0.0562695	0.296109	Disease:Health	0.337937	0.0303526
M274T682	0.892561	0.887791	0.929043	0.660055	Disease:Health	0.549964	0.0446865
M275T105	0.905308	0.0164962	0.045479	0.49213	Disease:Health	0.186488	0.050784
M275T682	0.855958	0.680786	0.765441	0.72837	Disease:Health	0.634792	0.119481
M275T770	0.516397	7.66948e-10	1.70977e-08	1.75655	Disease:Health	0.45848	0.185566
M276T791_1	0.89318	0.000566407	0.00258786	0.540138	Disease:Health	0.461031	0.147627
M276T791_2	0.917059	0.120545	0.21006	0.391522	Disease:Health	0.499111	0.120843
M276T793	1.00134	0.752609	0.826081	0.0707422	Disease:Health	0.393005	0.179745
M277T105	0.925822	0.0233136	0.0600487	0.529513	Disease:Health	0.233023	0.0989711
M277T113	1.33952	0.000340648	0.0016684	1.10227	Disease:Health	0.464565	0.159764
M277T677	0.505516	2.00009e-05	0.000144476	1.905	Disease:Health	0.371331	0.0911885
M277T732	0.974527	0.676062	0.762292	0.246273	Disease:Health	0.384491	0.071689
M277T755	0.740884	0.0387115	0.0873541	0.716836	Disease:Health	0.378145	0.136276
M277T791	0.871736	0.0592371	0.12043	0.426204	Disease:Health	0.519704	0.188372
M277T793	0.858437	2.41784e-05	0.00017118	0.704453	Disease:Health	0.483176	0.133088
M277T827	0.655928	0.113048	0.200509	0.872343	Disease:Health	0.394007	0.166749
M279T103	0.919848	0.060918	0.12269	0.582536	Disease:Health	0.328311	0.0836832
M279T20	1.04616	0.288495	0.411273	0.219644	Disease:Health	0.183105	0.124427
M279T631	0.835091	0.158034	0.257029	0.87946	Disease:Health	0.24512	0.0215956
M279T695	0.908968	0.101361	0.182788	1.16849	Disease:Health	0.316343	0.0855203
M279T748	1.04068	0.230304	0.347334	0.19302	Disease:Health	0.178426	0.040204
M279T75	1.00667	0.825211	0.878463	0.500379	Disease:Health	0.414545	0.262152
M279T750	1.0175	0.582408	0.691509	0.232675	Disease:Health	0.508954	0.272428
M279T778	0.840841	0.000295575	0.00150464	0.717702	Disease:Health	0.505127	0.117749
M279T810	0.766212	0.00670464	0.0211441	0.817046	Disease:Health	0.434692	0.0822538
M280T105	0.611371	5.14583e-08	7.47591e-07	1.45543	Disease:Health	0.65283	0.0652554
M280T563	1.43191	0.0228086	0.0591012	0.736058	Disease:Health	0.228586	0.0663705
M280T631	0.869263	0.15246	0.250603	0.71426	Disease:Health	0.15654	0.0631237
M280T748	1.1084	0.0496896	0.104831	0.364955	Disease:Health	0.291869	0.15179
M280T779_1	0.982512	0.517359	0.634447	0.128201	Disease:Health	0.24844	0.131141
M280T779_2	0.987636	0.655516	0.748747	0.0884562	Disease:Health	0.275664	0.136016
M280T801	1.33695	8.24224e-07	9.10873e-06	1.22057	Disease:Health	0.462282	0.135931
M280T802	0.93605	0.108834	0.1941	0.359924	Disease:Health	0.314875	0.168517
M280T811	0.715998	0.00365973	0.0127548	0.936516	Disease:Health	0.387389	0.125742
M281T106	0.964788	0.384922	0.510466	0.191924	Disease:Health	0.138294	0.0752948
M281T684	1.01003	0.838872	0.887612	0.315993	Disease:Health	0.646389	0.28347
M281T695	0.995133	0.201111	0.313809	0.87145	Disease:Health	0.342857	0.153024
M281T801	0.866248	0.000954826	0.00410163	0.679661	Disease:Health	0.479344	0.133032
M281T802	0.904636	0.208719	0.32243	0.472737	Disease:Health	0.545056	0.120685
M281T855	0.764329	0.0431314	0.0950066	0.797612	Disease:Health	0.218313	0.101894
M281T871	0.810897	0.193234	0.30507	0.680162	Disease:Health	0.548954	0.185829
M282T692	0.958335	0.447144	0.569841	0.175043	Disease:Health	0.301326	0.100238
M282T822	0.680113	1.46975e-06	1.52031e-05	1.31	Disease:Health	0.459297	0.0917488
M282T836	0.991069	0.994213	0.995406	0.428928	Disease:Health	0.381577	0.0744852
M282T849	0.766712	0.00418266	0.0143074	0.813161	Disease:Health	0.491549	0.284383
M282T852	0.812482	0.134349	0.227227	0.462619	Disease:Health	0.383757	0.105056
M282T855	0.882449	0.1361	0.228856	0.717764	Disease:Health	0.510052	0.179094
M282T871	0.796696	0.00306875	0.0112087	0.750169	Disease:Health	0.691439	0.118786
M283T106	0.948657	0.117597	0.207141	0.324867	Disease:Health	0.147477	0.101456
M283T723	0.95975	0.0345652	0.0803828	1.57314	Disease:Health	0.415608	0.0789317
M283T760	1.05323	0.266733	0.386644	0.239183	Disease:Health	0.490782	0.223674
M283T841	1.03147	0.421916	0.543575	0.433699	Disease:Health	0.34485	0.108062
M283T96	1.01482	0.897964	0.932734	0.115947	Disease:Health	0.269356	0.0290098
M284T715	1.02668	0.82433	0.878463	0.0461549	Disease:Health	0.379109	0.085741
M284T759	1.16475	0.032688	0.0769864	0.679521	Disease:Health	0.51995	0.200837
M284T761	1.04061	0.267716	0.387634	0.491681	Disease:Health	0.474363	0.210092
M285T103	0.936179	0.0395642	0.0888573	0.492253	Disease:Health	0.265518	0.0425603
M285T89	0.979758	0.440764	0.563707	0.13925	Disease:Health	0.167298	0.106996
M286T588	0.975355	0.40119	0.525039	0.369798	Disease:Health	0.106887	0.0398831
M286T621	0.823652	0.07556	0.146298	0.713433	Disease:Health	0.197308	0.0794161
M286T716	0.223214	0.0851518	0.159567	1.02593	Disease:Health	0.445611	0.0599734
M287T109	1.14623	0.00695164	0.0216645	0.72006	Disease:Health	0.37066	0.0634228
M287T584	1.47422	0.0440547	0.0960586	0.815692	Disease:Health	0.202455	0.0284334
M287T588	1.0289	0.503244	0.62327	0.288782	Disease:Health	0.147431	0.0827174
M287T621	0.831656	0.153175	0.251021	0.591519	Disease:Health	0.230793	0.0367057
M287T693	1.17593	0.104178	0.187087	0.425798	Disease:Health	0.411734	0.0987345
M288T583	1.38751	0.083569	0.157514	0.757633	Disease:Health	0.16253	0.0625938
M288T640	0.585756	3.18818e-05	0.000212238	1.49455	Disease:Health	0.180838	0.0251026
M288T778_1	0.882758	0.00584233	0.0189802	0.569316	Disease:Health	0.510669	0.0896568
M288T778_2	0.873939	0.00682571	0.0214736	0.616166	Disease:Health	0.535398	0.0943013
M289T640	0.576004	2.60593e-05	0.000178279	1.50429	Disease:Health	0.225083	0.0352413
M289T778	0.827081	0.00321178	0.0115983	0.662122	Disease:Health	0.545454	0.161001
M289T800	0.920684	0.0640996	0.1281	0.369667	Disease:Health	0.486959	0.123124
M289T801	0.954353	0.649912	0.74564	0.118838	Disease:Health	0.540743	0.216101
M289T98	1.0274	0.815944	0.875922	0.286913	Disease:Health	0.271236	0.0145581
M290T705	1.06648	0.757937	0.831223	0.270264	Disease:Health	0.589421	0.262676
M290T777	0.905617	0.141427	0.235045	0.494951	Disease:Health	0.493064	0.132126
M290T803	0.823723	0.00162374	0.00656345	0.720116	Disease:Health	0.623218	0.135553
M291T105	0.993419	0.747756	0.82285	0.112417	Disease:Health	0.203626	0.047061
M291T167	1.23688	0.00179438	0.00713887	0.745009	Disease:Health	0.259212	0.189209
M291T724	0.911483	0.0134328	0.0376759	1.46576	Disease:Health	0.378251	0.0291791
M291T730	0.9685	0.514046	0.632205	0.177753	Disease:Health	0.714495	0.121741
M291T774	0.966162	0.54933	0.66096	0.494881	Disease:Health	0.483657	0.221211
M292T158	1.07648	0.118537	0.207963	0.377182	Disease:Health	0.427882	0.198488
M292T724	0.91055	0.0114967	0.0331074	1.53979	Disease:Health	0.4107	0.0964201
M292T775	1.19032	0.066012	0.13091	0.516388	Disease:Health	0.284519	0.149136
M293T105	0.990653	0.762425	0.834024	0.299712	Disease:Health	0.266044	0.124437
M293T116	1.24241	0.0771227	0.148172	0.680461	Disease:Health	0.428071	0.254161
M293T165	1.16136	0.07657	0.147386	0.599612	Disease:Health	0.54317	0.202307
M293T473	1.09251	0.112213	0.199302	0.860452	Disease:Health	1.05069	0.196113
M293T519	1.05607	0.234874	0.351903	0.576142	Disease:Health	1.13698	0.226073
M293T539	1.0676	0.575462	0.684519	0.142543	Disease:Health	0.981094	0.276117
M293T567	1.02756	0.421428	0.543575	0.270894	Disease:Health	1.13828	0.210358
M293T586	1.41673	0.316556	0.442494	0.662591	Disease:Health	0.266943	0.1167
M293T607	0.702262	0.00162436	0.00656345	1.05811	Disease:Health	1.32818	0.183519
M293T623	0.998229	0.0265722	0.0660728	1.26641	Disease:Health	1.12509	0.162317
M293T826	0.758304	0.278487	0.400092	0.789696	Disease:Health	0.590789	0.114865
M294T117	1.24365	0.00932225	0.0274571	0.81054	Disease:Health	0.315127	0.211219
M294T158	1.0057	0.982641	0.988644	0.0954407	Disease:Health	0.387717	0.180765
M294T249	0.960587	0.245298	0.362895	0.258556	Disease:Health	0.869356	0.116682
M294T287	0.936432	0.247958	0.365159	0.249195	Disease:Health	0.880112	0.133088
M294T330	0.991929	0.547568	0.660123	0.270909	Disease:Health	0.919114	0.14992
M294T358	0.963824	0.609976	0.716348	0.300339	Disease:Health	1.1555	0.179236
M294T398	0.986503	0.703623	0.786331	0.238444	Disease:Health	0.996001	0.137615
M294T420	1.03473	0.617915	0.720475	0.161289	Disease:Health	0.994856	0.134222
M294T471	0.953816	0.386616	0.51114	0.268647	Disease:Health	1.04348	0.191504
M294T516	1.03829	0.360705	0.487	0.242431	Disease:Health	1.04345	0.133
M294T539	0.945467	0.138195	0.230861	0.360092	Disease:Health	0.979528	0.145983
M294T568	1.08675	0.620645	0.721667	0.160222	Disease:Health	1.1126	0.201739
M294T585	1.32797	0.280973	0.403217	0.599788	Disease:Health	0.291171	0.129683
M294T607	1.02377	0.932448	0.956752	0.253048	Disease:Health	1.08902	0.116982
M294T828	0.67022	0.340563	0.469433	0.770947	Disease:Health	0.594029	0.0991823
M295T104	0.887976	0.191085	0.302879	0.400649	Disease:Health	0.467388	0.266748
M295T161	1.1364	0.247572	0.365006	0.37911	Disease:Health	0.448062	0.179574
M295T163	1.03966	0.638401	0.736353	0.424201	Disease:Health	0.5199	0.200435
M295T579	0.974627	0.47635	0.595668	0.484832	Disease:Health	0.123488	0.0239001
M295T586	0.953065	0.817081	0.875922	0.474106	Disease:Health	0.470497	0.195686
M295T741	1.13703	0.0396622	0.0888791	0.568031	Disease:Health	0.450175	0.121171
M295T826	0.938676	0.922272	0.950956	1.17125	Disease:Health	0.360049	0.0952
M295T99	1.03402	0.447323	0.569841	0.351951	Disease:Health	0.288079	0.0246486
M296T105	0.639369	1.94684e-07	2.49233e-06	1.36736	Disease:Health	0.643898	0.0660886
M296T712	1.03269	0.331548	0.459658	0.156241	Disease:Health	0.391193	0.0837169
M296T811	0.840806	0.297542	0.42092	0.702571	Disease:Health	0.465601	0.104782
M298T859	0.754024	0.036187	0.0834042	0.841723	Disease:Health	0.298517	0.1309
M299T679	0.921753	0.352539	0.478816	0.239013	Disease:Health	0.473452	0.285417
M299T732	1.05924	0.0825629	0.156216	0.339718	Disease:Health	0.399122	0.089426
M299T743	0.989372	0.676844	0.762334	0.932212	Disease:Health	0.662926	0.23967
M299T858	0.78262	0.0441371	0.0960763	0.808067	Disease:Health	0.321856	0.121363
M300T636	0.637268	2.32192e-05	0.00016587	1.28482	Disease:Health	0.163454	0.0814837
M300T695	1.00226	0.24844	0.365453	1.0117	Disease:Health	0.393849	0.0317389
M300T759	1.15164	0.0519001	0.108587	0.483153	Disease:Health	0.546231	0.292321
M300T774_1	1.0589	0.418402	0.542078	0.634684	Disease:Health	0.562415	0.124571
M300T774_2	1.00893	0.832603	0.882423	0.17779	Disease:Health	0.611758	0.254139
M301T103	1.0757	0.127842	0.219814	0.518626	Disease:Health	0.269354	0.0346497
M301T137	0.69744	3.20197e-13	1.53339e-11	1.40983	Disease:Health	0.134092	0.0633019
M301T646	0.683222	0.00537767	0.0177835	1.03165	Disease:Health	0.514976	0.108599
M301T695	1.0547	0.249354	0.36638	1.00976	Disease:Health	0.443883	0.0525946
M301T748	1.03781	0.479534	0.59907	0.12928	Disease:Health	0.356412	0.0593305
M301T810	0.787354	0.0597819	0.121103	0.91035	Disease:Health	0.480233	0.0756054
M301T99	1.03538	0.420982	0.543575	0.252782	Disease:Health	0.208982	0.0892693
M302T651	0.513303	7.44989e-09	1.30172e-07	1.83251	Disease:Health	0.25758	0.0757757
M302T683	0.945897	0.778857	0.847695	0.43034	Disease:Health	0.410055	0.154486
M302T693	0.551658	1.39795e-07	1.86345e-06	1.59567	Disease:Health	0.413225	0.059248
M302T697	1.12586	0.0544003	0.112184	0.79837	Disease:Health	1.27869	0.1214
M302T700	0.721284	0.0968443	0.176816	0.460639	Disease:Health	0.664476	0.256961
M302T748	1.0195	0.887169	0.929043	0.249299	Disease:Health	0.374488	0.0646579
M302T811	0.741136	0.0893921	0.166308	1.05125	Disease:Health	0.528404	0.0856411
M302T99	1.08988	0.129329	0.220577	0.322008	Disease:Health	0.321491	0.164231
M303T104	1.14825	0.0560545	0.114681	0.566409	Disease:Health	0.224554	0.0617837
M303T583	1.56569	0.0169137	0.0461416	0.987185	Disease:Health	0.318895	0.0565186
M303T697	1.14288	0.0613382	0.123344	0.822604	Disease:Health	1.21566	0.121507
M304T606	0.569634	9.65325e-07	1.04014e-05	1.55769	Disease:Health	0.161422	0.0234524
M304T608	6.06918	6.90915e-14	4.0607e-12	3.00392	Disease:Health	0.11224	0.0543196
M304T693	0.916743	0.646523	0.743071	0.183704	Disease:Health	0.33822	0.170382
M304T857	0.726982	0.0183519	0.0494353	0.998398	Disease:Health	0.353648	0.097785
M305T743	0.722711	0.00455124	0.0153543	1.56145	Disease:Health	0.863528	0.141078
M305T760	1.00131	0.53982	0.652935	0.101559	Disease:Health	0.50332	0.243507
M305T837	1.23586	0.0118093	0.0339319	1.49753	Disease:Health	0.578974	0.0804957
M305T98	1.13899	0.00586631	0.0190104	0.690564	Disease:Health	0.341876	0.0233372
M306T760	1.04232	0.188687	0.29972	0.29994	Disease:Health	0.53943	0.256829
M306T843	1.48695	0.00125728	0.00526272	1.77261	Disease:Health	0.809942	0.177782
M307T632	0.73335	0.0826387	0.156216	0.876724	Disease:Health	1.19541	0.130995
M308T628	14.4823	3.76133e-22	8.10566e-20	7.45102	Disease:Health	0.240837	0.0187481
M308T632	0.720641	0.0979233	0.178331	0.846024	Disease:Health	1.1786	0.129085
M308T662	1.15354	0.469234	0.589048	0.420565	Disease:Health	0.734665	0.274086
M309T628	16.8603	1.15208e-24	7.44819e-22	5.97747	Disease:Health	0.22557	0.0156354
M309T662	0.987909	0.214816	0.328706	0.593214	Disease:Health	0.621828	0.169869
M309T768	1.01572	0.33816	0.467138	0.229052	Disease:Health	0.461986	0.124164
M309T824	0.761793	0.160159	0.259832	0.521414	Disease:Health	0.321083	0.122414
M310T628	7.0802	1.28058e-13	6.62315e-12	6.43053	Disease:Health	0.226028	0.0189527
M310T636	0.935776	0.396336	0.521325	0.546852	Disease:Health	0.187614	0.024937
M311T100	1.18154	2.44556e-05	0.00017118	0.821817	Disease:Health	0.327622	0.0263341
M311T527	0.888311	0.0829742	0.156621	0.428283	Disease:Health	0.203708	0.07131
M311T628	4.35393	3.90489e-10	1.03041e-08	4.52448	Disease:Health	0.220454	0.0208184
M311T637	0.899577	0.140988	0.234647	0.766477	Disease:Health	0.138547	0.0738687
M311T741	1.03728	0.215126	0.328792	0.169712	Disease:Health	0.438479	0.217366
M312T628	6.5472	5.68915e-10	1.36224e-08	3.78274	Disease:Health	0.26759	0.058576
M312T646	0.584669	6.07603e-07	7.01456e-06	1.54402	Disease:Health	0.263299	0.0480294
M312T726	0.990118	0.85759	0.905195	0.149924	Disease:Health	0.453583	0.133903
M312T741	0.684665	0.823713	0.878463	0.130029	Disease:Health	0.472227	0.215677
M312T772	0.763553	0.00970673	0.0284599	0.846084	Disease:Health	0.572145	0.140204
M312T791	0.983873	0.891864	0.930734	0.210378	Disease:Health	0.471238	0.155347
M313T149	0.937763	0.369413	0.497036	0.321593	Disease:Health	0.501689	0.260701
M313T742	1.07972	0.141006	0.234647	0.393428	Disease:Health	0.552601	0.195069
M313T827	0.788034	0.627113	0.728533	1.56114	Disease:Health	0.586433	0.155513
M313T89	0.981896	0.533977	0.648293	0.284444	Disease:Health	0.0937268	0.0421126
M313T93	0.917428	0.0252411	0.0634956	0.472292	Disease:Health	0.139626	0.0799361
M313T99	0.630315	5.2457e-12	1.93791e-10	1.57909	Disease:Health	0.215891	0.0662932
M314T148	1.04132	0.630326	0.730952	0.173807	Disease:Health	0.392015	0.18499
M314T659	0.600948	4.27248e-06	4.03235e-05	1.48763	Disease:Health	0.241689	0.0134194
M315T116	1.20009	0.00115495	0.00489622	0.753706	Disease:Health	0.270849	0.0488259
M315T148	0.992992	0.611189	0.716474	0.119923	Disease:Health	0.246468	0.100287
M315T331	0.953245	0.0398213	0.0889274	0.593247	Disease:Health	0.934021	0.19939
M315T404	0.984359	0.344988	0.471532	0.26335	Disease:Health	0.726996	0.166879
M315T485	0.913067	0.427812	0.548771	0.340107	Disease:Health	0.983699	0.205201
M315T519	0.949628	0.290753	0.413579	0.354045	Disease:Health	1.19344	0.125373
M315T540	0.988248	0.156656	0.255753	0.287341	Disease:Health	1.03793	0.114631
M315T566	0.908599	0.0731521	0.143312	0.500789	Disease:Health	1.24919	0.21525
M315T602	0.937757	0.188149	0.299233	0.388089	Disease:Health	1.10569	0.154023
M315T630	0.887765	0.0424686	0.0940272	0.487686	Disease:Health	1.44206	0.284812
M315T659	0.602569	9.67122e-06	7.86471e-05	1.48027	Disease:Health	0.268509	0.0262925
M315T828	1.04156	0.385793	0.510895	0.665232	Disease:Health	0.636726	0.13022
M316T111	1.20647	0.0779088	0.149018	0.796598	Disease:Health	0.813557	0.226547
M316T116	1.11599	0.0218685	0.057008	0.522631	Disease:Health	0.22624	0.0355079
M316T148_1	0.952755	0.0969549	0.176816	0.41433	Disease:Health	0.308029	0.117489
M316T148_2	1.0438	0.461497	0.581028	0.407422	Disease:Health	0.35666	0.18218
M316T517	0.993482	0.459834	0.580299	0.26062	Disease:Health	1.1139	0.16548
M316T540	0.962573	0.127014	0.218973	0.304496	Disease:Health	1.02228	0.107173
M316T564	0.980643	0.34145	0.469675	0.245455	Disease:Health	1.08535	0.217823
M316T669	0.5624	3.35828e-05	0.000220419	1.57083	Disease:Health	0.255582	0.0153178
M317T100	1.11244	0.0752059	0.146019	0.337946	Disease:Health	0.378674	0.102567
M317T115	1.15031	0.0111612	0.032285	0.562657	Disease:Health	0.249983	0.0701
M317T148	0.99603	0.973394	0.98328	0.249984	Disease:Health	0.293001	0.176824
M317T669	0.567356	4.05008e-05	0.000263153	1.56663	Disease:Health	0.268755	0.0324669
M317T811	0.938643	0.85942	0.906386	0.517102	Disease:Health	0.714973	0.139652
M317T818	0.987693	0.830855	0.882016	0.114335	Disease:Health	0.692566	0.282414
M318T149	0.971495	0.556247	0.667187	0.3177	Disease:Health	0.432627	0.173199
M318T682_2	0.971567	0.895552	0.932734	0.53781	Disease:Health	0.218277	0.0556976
M319T119	1.18998	0.0380828	0.0863878	0.668427	Disease:Health	0.450959	0.176395
M319T671_1	0.438681	0.717813	0.798737	0.818483	Disease:Health	0.300056	0.130789
M319T671_2	0.592238	0.784071	0.850645	0.691365	Disease:Health	0.606031	0.203712
M319T682	0.885441	0.0454792	0.0985001	0.522839	Disease:Health	0.290885	0.138624
M319T683	1.13609	0.0173468	0.0470769	0.373513	Disease:Health	0.535592	0.204983
M319T857	0.742453	0.00721621	0.0222686	0.958142	Disease:Health	0.342813	0.106939
M319T97	0.912736	0.0273546	0.0672423	0.568509	Disease:Health	0.273706	0.0813768
M320T859	0.791934	0.0703016	0.138356	0.797009	Disease:Health	0.410049	0.157985
M321T120	1.28324	0.0128607	0.0364669	0.650772	Disease:Health	0.28317	0.134269
M321T702	0.818084	0.344909	0.471532	0.849804	Disease:Health	0.672941	0.122637
M321T761_1	1.25771	0.00630349	0.0201245	0.81177	Disease:Health	0.379812	0.179439
M321T98	1.29327	0.000156298	0.000850204	1.02324	Disease:Health	0.379337	0.066887
M322T723	4.30395	0.000456539	0.00213106	2.12308	Disease:Health	0.876774	0.159268
M322T841	1.19967	0.0324133	0.0764788	1.3136	Disease:Health	0.439754	0.0912836
M323T695	0.975465	0.160969	0.260492	0.891843	Disease:Health	0.300949	0.180026
M323T834	1.04898	0.24263	0.359771	0.262786	Disease:Health	0.499373	0.152185
M323T847	1.26212	5.29664e-05	0.000330848	0.846551	Disease:Health	0.529261	0.19762
M324T560	8.84418	6.70044e-20	9.6263e-18	4.2498	Disease:Health	0.124825	0.0762459
M324T584	1.66145	0.000996966	0.00426847	1.07159	Disease:Health	0.193407	0.0571111
M325T111	1.02962	0.852057	0.90009	0.737438	Disease:Health	0.477329	0.132962
M325T828	0.765077	0.00799622	0.0240444	0.732473	Disease:Health	0.656533	0.104506
M327T100	1.38933	4.55742e-05	0.00029172	1.01369	Disease:Health	0.309866	0.0761277
M327T695	0.947136	0.129213	0.220577	1.02776	Disease:Health	0.414543	0.118439
M327T760	1.25171	0.00125402	0.00526272	0.694689	Disease:Health	0.579158	0.265614
M327T836	1.19931	0.0650442	0.129587	1.12385	Disease:Health	0.46649	0.0756344
M327T99	1.01256	0.916095	0.947609	0.335708	Disease:Health	0.30209	0.0696057
M328T669	0.552747	5.96243e-06	5.35377e-05	1.63499	Disease:Health	0.271677	0.0357554
M328T724	0.955497	0.0355698	0.0822861	1.41785	Disease:Health	0.442242	0.0834313
M329T109	1.07647	0.125625	0.216866	0.355398	Disease:Health	0.343123	0.0758176
M329T669	0.470068	0.000254327	0.00132599	1.45108	Disease:Health	0.863635	0.20201
M329T733	1.04371	0.218428	0.333444	0.308164	Disease:Health	0.495786	0.200276
M329T743	1.06499	0.277952	0.399768	0.319503	Disease:Health	0.429353	0.184751
M329T825	0.662288	0.00126175	0.00526272	1.13343	Disease:Health	0.547344	0.0677439
M329T93	0.888226	8.19349e-06	6.94115e-05	0.672964	Disease:Health	0.0855291	0.0335573
M330T677	0.439829	1.93371e-07	2.49233e-06	2.09641	Disease:Health	0.280881	0.0994911
M330T706	0.726985	0.00226662	0.00880103	1.00524	Disease:Health	0.294716	0.0649349
M330T714	1.12987	8.07613e-05	0.000481218	0.707723	Disease:Health	0.29677	0.0695793
M330T829	0.63281	0.0435251	0.0953794	1.40411	Disease:Health	0.744994	0.179242
M331T115	1.33371	9.35029e-05	0.000542149	0.894643	Disease:Health	0.297154	0.0633054
M331T148	1.10592	0.381836	0.507902	0.260071	Disease:Health	0.250048	0.0736444
M331T671	1.48695	0.119955	0.209621	0.750974	Disease:Health	0.684128	0.180099
M331T730	0.825355	0.00543067	0.0179129	0.69799	Disease:Health	0.562773	0.1067
M331T827	0.77734	0.273116	0.393689	1.58253	Disease:Health	0.960652	0.244913
M331T88	0.987209	0.676217	0.762292	0.111868	Disease:Health	1.16045	0.253156
M332T115	1.48903	1.436e-07	1.89464e-06	1.20826	Disease:Health	0.306605	0.0754131
M332T148	1.05005	0.924346	0.951576	0.154966	Disease:Health	0.287122	0.124343
M332T610	1.03126	0.781685	0.850058	0.140583	Disease:Health	0.22113	0.18003
M332T648	0.510296	8.96933e-08	1.22077e-06	1.75153	Disease:Health	0.307677	0.0538581
M333T106	0.888945	0.013589	0.0379495	0.544211	Disease:Health	0.158976	0.06575
M333T148	1.21604	0.00757803	0.0231094	0.63957	Disease:Health	0.334938	0.190848
M333T609	1.08433	0.921203	0.950611	0.212921	Disease:Health	0.264013	0.147465
M333T651	0.752489	0.069621	0.137226	1.05188	Disease:Health	0.558238	0.115981
M333T720	0.760871	0.0213886	0.0562695	0.868737	Disease:Health	0.363415	0.125182
M333T745	0.533504	5.18841e-05	0.000327249	1.42639	Disease:Health	0.406647	0.119659
M335T106	0.917953	0.0513043	0.107689	0.447335	Disease:Health	0.113984	0.0524173
M335T672	1.19201	0.00710115	0.021966	0.752643	Disease:Health	0.691552	0.273068
M335T702	1.05528	0.402523	0.526251	0.206054	Disease:Health	0.734446	0.299192
M335T755	0.722376	0.00636616	0.0202745	0.828627	Disease:Health	0.456578	0.17572
M335T850	0.80081	0.00836488	0.0250946	0.795452	Disease:Health	0.876859	0.0982605
M335T868	0.958375	0.873102	0.919317	0.180906	Disease:Health	0.452595	0.117559
M335T97	0.982002	0.214402	0.328462	0.146685	Disease:Health	0.306875	0.0329486
M336T731	1.03759	0.19602	0.308713	0.27286	Disease:Health	0.351651	0.106989
M336T851	0.720497	0.00736382	0.0226162	0.931219	Disease:Health	0.882141	0.135208
M337T113	0.989587	0.958521	0.97588	0.0484146	Disease:Health	0.269323	0.15585
M337T114	1.1157	0.0003158	0.00158896	0.642768	Disease:Health	0.0695021	0.034618
M337T139	0.908953	0.0240969	0.0614543	0.55845	Disease:Health	0.142213	0.072003
M337T703	1.01615	0.818087	0.875922	0.101906	Disease:Health	0.755523	0.256193
M337T759	1.06224	0.0651725	0.129643	0.306074	Disease:Health	0.623704	0.243807
M337T762	1.20307	0.00352683	0.0124456	0.762756	Disease:Health	0.683237	0.140961
M337T774	1.04529	0.435875	0.55856	0.604476	Disease:Health	0.453294	0.187338
M337T794	1.19194	0.00733078	0.0225683	0.837986	Disease:Health	0.386467	0.168334
M337T851	0.753391	0.00584218	0.0189802	1.01497	Disease:Health	0.575502	0.0825025
M337T864	0.989766	0.421606	0.543575	0.320037	Disease:Health	0.364923	0.186987
M337T868	0.821121	0.129314	0.220577	0.73903	Disease:Health	0.325649	0.132851
M338T114	1.09598	0.00221598	0.00863031	0.564027	Disease:Health	0.0863892	0.0288455
M338T139	0.905184	0.0450881	0.097817	0.474502	Disease:Health	0.165954	0.105781
M338T748	1.0486	0.398816	0.522991	0.152213	Disease:Health	0.295688	0.0448615
M339T707	1.06319	0.749606	0.824184	0.110056	Disease:Health	0.480808	0.162751
M339T748	1.05678	0.209797	0.323322	0.193276	Disease:Health	0.299443	0.0509559
M339T760	0.952796	0.342905	0.470229	0.222458	Disease:Health	0.564971	0.234297
M339T851	0.874951	0.0540711	0.11194	0.462326	Disease:Health	0.248326	0.136058
M340T627	4.51816	1.39195e-05	0.000107131	2.60316	Disease:Health	0.197705	0.0375768
M340T673	0.585172	3.32568e-05	0.000219393	1.51113	Disease:Health	0.356513	0.0900647
M341T695	0.950465	0.134438	0.227227	0.960554	Disease:Health	0.392179	0.0899074
M341T696	0.96506	0.388479	0.513078	1.11541	Disease:Health	0.557194	0.154182
M341T761	1.07637	0.0920051	0.169704	0.344796	Disease:Health	0.63683	0.287452
M341T838	0.996622	0.980811	0.988444	0.142305	Disease:Health	0.452418	0.10892
M341T98	0.974032	0.192452	0.304578	0.253342	Disease:Health	0.366401	0.0387735
M342T682	0.538724	1.37829e-05	0.000106714	1.63374	Disease:Health	0.229838	0.0345876
M342T695	0.994029	0.0397716	0.0889274	1.03077	Disease:Health	0.445622	0.150677
M342T743	0.77783	0.0381763	0.0864484	1.35603	Disease:Health	0.845142	0.219545
M343T104	0.968661	0.196578	0.309085	0.410574	Disease:Health	0.277198	0.0555002
M343T682	0.508355	2.6969e-05	0.000183531	1.74035	Disease:Health	0.330862	0.0801888
M343T724	1.04647	0.29897	0.422479	0.215268	Disease:Health	0.363128	0.0920408
M343T741	1.0034	0.567052	0.67668	0.103131	Disease:Health	0.775507	0.241482
M343T840	1.13767	0.0906238	0.167875	1.01683	Disease:Health	0.525157	0.0812671
M344T691	0.533798	4.26415e-06	4.03235e-05	1.66482	Disease:Health	0.313358	0.0315282
M344T744	1.08659	0.0485639	0.103619	0.346662	Disease:Health	0.818878	0.23637
M345T105	0.978515	0.271835	0.392279	0.414884	Disease:Health	0.214182	0.0737708
M345T691	0.489344	0.000100555	0.000575296	1.68983	Disease:Health	0.349613	0.10949
M345T744	0.981974	0.724956	0.802638	0.306473	Disease:Health	0.823605	0.264479
M345T791	1.17175	0.00326723	0.01167	0.698256	Disease:Health	0.526629	0.27832
M345T92	0.885743	8.87876e-07	9.72902e-06	0.68977	Disease:Health	0.193294	0.0309685
M346T659	1.04684	0.475455	0.595668	0.199407	Disease:Health	1.25274	0.150505
M346T701	1.02868	0.340911	0.469433	0.184409	Disease:Health	0.287935	0.090755
M346T768	1.07107	0.137914	0.230689	0.506099	Disease:Health	0.441146	0.167998
M346T826	0.705406	0.0215402	0.0563128	1.05981	Disease:Health	0.584857	0.168841
M347T658	2.08306	0.518383	0.634447	0.238618	Disease:Health	1.1724	0.258644
M347T674	0.972501	0.715083	0.79664	0.769286	Disease:Health	0.562956	0.11617
M348T104	0.694477	0.000257174	0.00133545	1.25475	Disease:Health	0.630146	0.134116
M349T106	0.960579	0.236143	0.352223	0.22107	Disease:Health	0.207058	0.074292
M349T766	1.12045	0.149743	0.246647	0.846457	Disease:Health	0.354721	0.109927
M351T106	0.944069	0.0939605	0.172818	0.365862	Disease:Health	0.214729	0.0781111
M351T825	0.685862	0.00783852	0.0237622	1.09352	Disease:Health	0.500598	0.0950713
M351T96	1.02639	0.87789	0.922855	0.278389	Disease:Health	0.251988	0.0331081
M352T599	0.580016	1.67233e-08	2.73712e-07	1.65244	Disease:Health	0.125975	0.067546
M352T828	0.71575	0.0383861	0.0867713	0.920295	Disease:Health	0.495901	0.0902025
M353T102	1.02955	0.809489	0.871944	0.494586	Disease:Health	0.341544	0.0573616
M353T114	1.23903	6.52423e-05	0.000396048	0.823611	Disease:Health	0.0765207	0.038931
M353T137	1.12372	0.0537261	0.111505	0.543431	Disease:Health	0.106031	0.0525207
M353T827	0.782716	0.897127	0.932734	1.81783	Disease:Health	0.812986	0.0824698
M354T114	1.28367	0.000655079	0.00292075	0.901888	Disease:Health	0.165337	0.095168
M354T138	1.09915	0.0865811	0.161368	0.443696	Disease:Health	0.113519	0.0753558
M355T114	1.38104	4.49681e-05	0.000289331	0.953501	Disease:Health	0.318259	0.188225
M355T724	1.00244	0.0343236	0.0801091	1.2848	Disease:Health	0.519421	0.154726
M355T738	0.998905	0.342943	0.470229	0.387304	Disease:Health	0.392189	0.0922313
M355T757	0.895739	0.920653	0.950611	0.929693	Disease:Health	0.57701	0.237038
M356T690	0.507922	6.1053e-05	0.000374131	1.56908	Disease:Health	0.393558	0.0872231
M357T724	0.86991	0.650666	0.745843	0.233377	Disease:Health	0.429461	0.07168
M357T744	1.06262	0.204646	0.318037	0.316593	Disease:Health	0.780858	0.217864
M357T761	0.92343	0.911621	0.943735	0.436291	Disease:Health	0.468514	0.184067
M357T98	1.08056	0.220468	0.335371	0.423258	Disease:Health	0.318344	0.0346128
M358T663	0.66402	0.000151072	0.00083122	1.18123	Disease:Health	0.371674	0.0773656
M358T697	0.612129	0.0076542	0.0232868	1.214	Disease:Health	0.373774	0.0759966
M358T724	0.848706	0.962273	0.976126	0.338978	Disease:Health	0.416251	0.0963783
M358T726	1.18968	0.0366913	0.0838195	0.800644	Disease:Health	0.495632	0.0908219
M358T761	1.04024	0.875558	0.921153	0.376423	Disease:Health	0.545768	0.185949
M359T105	1.04547	0.299572	0.422867	0.36785	Disease:Health	0.290714	0.0415124
M359T113	1.05833	0.133346	0.225972	0.332362	Disease:Health	0.150449	0.0474302
M359T136	0.892852	0.00284721	0.0104884	0.576419	Disease:Health	0.14628	0.042913
M359T697	0.592645	0.00704274	0.0218376	1.24795	Disease:Health	0.317414	0.0571749
M360T113	1.02504	0.339989	0.469163	0.395162	Disease:Health	0.176649	0.0553162
M360T136	0.864688	0.00788971	0.023835	0.605164	Disease:Health	0.160507	0.0517694
M361T105	1.04568	0.498638	0.619509	0.292498	Disease:Health	0.289768	0.0751343
M361T671	0.865687	0.0570834	0.116418	0.87478	Disease:Health	0.288693	0.0848444
M361T733	1.16578	0.0602484	0.121721	0.532892	Disease:Health	0.7994	0.243672
M362T682_1	1.0054	0.360825	0.487	0.298899	Disease:Health	0.13342	0.0587752
M362T682_2	1.03571	0.442861	0.56583	0.525594	Disease:Health	0.188949	0.0826327
M363T680	1.19597	0.0899149	0.16704	1.21038	Disease:Health	0.228489	0.0286308
M363T99	1.04262	0.204645	0.318037	0.336225	Disease:Health	0.302604	0.0230146
M364T680	1.26214	0.0482045	0.103364	1.27884	Disease:Health	0.277945	0.0967974
M365T699	0.952357	0.268088	0.387739	0.516867	Disease:Health	0.640088	0.159143
M366T681	0.431952	8.28543e-06	6.94115e-05	1.8813	Disease:Health	0.285974	0.111468
M367T115	0.716443	0.0435957	0.0953794	0.836656	Disease:Health	0.313397	0.124769
M367T628	2.44996	0.000132095	0.000742603	2.59044	Disease:Health	0.270463	0.0385005
M367T714	0.588452	4.74805e-08	7.03203e-07	1.62497	Disease:Health	1.56313	0.28336
M367T827	0.762773	0.0858419	0.160395	0.827938	Disease:Health	0.598474	0.0840507
M368T628	4.70369	2.28058e-09	4.46787e-08	3.62261	Disease:Health	0.29746	0.10896
M368T690	0.562181	6.52075e-06	5.7356e-05	1.57688	Disease:Health	0.318965	0.0206441
M368T746	1.21532	0.996964	0.996964	0.573916	Disease:Health	0.343114	0.0528514
M369T103	1.15433	0.00794343	0.0239414	0.779923	Disease:Health	0.337348	0.0670354
M369T115	1.64638	1.07278e-05	8.56239e-05	1.13947	Disease:Health	0.210348	0.0733687
M369T134	1.36419	0.00314223	0.0114127	0.77377	Disease:Health	0.146068	0.0900966
M369T628	3.31377	9.45576e-06	7.73816e-05	2.69669	Disease:Health	0.294984	0.0496663
M369T690	0.615583	1.20616e-05	9.56785e-05	1.44954	Disease:Health	0.378223	0.086899
M369T724	1.02179	0.0550017	0.113064	1.35028	Disease:Health	0.526482	0.152332
M369T738	0.914243	0.244591	0.362264	0.408206	Disease:Health	0.448181	0.167677
M369T760	1.04751	0.297165	0.42092	0.352347	Disease:Health	0.886588	0.237904
M369T826	0.75783	0.44499	0.567988	1.1078	Disease:Health	0.716288	0.20413
M370T699	0.568828	2.44936e-05	0.00017118	1.49404	Disease:Health	0.347056	0.0261127
M370T710	3.39401	4.08736e-07	4.89348e-06	3.31425	Disease:Health	0.298739	0.0295457
M371T699	0.57125	5.80099e-06	5.24523e-05	1.50715	Disease:Health	0.410837	0.0953984
M372T707	0.556936	1.66944e-07	2.18038e-06	1.65986	Disease:Health	1.47453	0.240335
M372T710	2.78117	0.000369622	0.0017967	1.86019	Disease:Health	0.387639	0.0895773
M373T738	0.979251	0.284119	0.405929	0.453467	Disease:Health	0.432629	0.134706
M373T98	1.18894	0.00144781	0.00594293	0.80221	Disease:Health	0.399897	0.0638531
M375T113	1.16622	0.0269413	0.0664792	0.553935	Disease:Health	0.145114	0.0773028
M375T135	1.04064	0.23549	0.352009	0.185125	Disease:Health	0.116138	0.044626
M375T744	1.11264	0.134837	0.227603	0.454409	Disease:Health	1.07624	0.228929
M376T114	1.22862	0.0537066	0.111505	0.539349	Disease:Health	0.295563	0.166593
M377T637	1.36188	0.144288	0.238878	0.613971	Disease:Health	0.16762	0.0560981
M378T745	0.55933	4.21299e-16	3.20435e-14	1.85742	Disease:Health	0.383998	0.107467
M379T748	1.08987	0.194939	0.307385	0.28205	Disease:Health	0.704057	0.215775
M379T99	1.16737	4.96473e-05	0.000314676	0.760723	Disease:Health	0.340337	0.0355596
M380T761	0.613483	1.01032e-13	5.52316e-12	1.65576	Disease:Health	0.4112	0.0521683
M381T112	1.06417	0.182319	0.292116	0.391109	Disease:Health	0.29705	0.0665448
M381T135	0.859495	1.79413e-05	0.000131423	0.745664	Disease:Health	0.269404	0.0677026
M382T111	0.946834	0.347643	0.474158	0.210401	Disease:Health	0.260238	0.0992207
M382T764	0.677565	1.79906e-05	0.000131423	1.27564	Disease:Health	1.85551	0.288807
M383T110	1.19142	0.019704	0.052748	0.769552	Disease:Health	0.254448	0.091971
M384T109	1.19308	0.00756573	0.0231094	0.927114	Disease:Health	0.3219	0.091661
M386T687	0.576118	1.32436e-05	0.000104007	1.58625	Disease:Health	0.261761	0.101051
M386T765	0.980863	0.813281	0.874852	0.880223	Disease:Health	0.319122	0.116703
M387T695	1.04367	0.253395	0.370214	0.213266	Disease:Health	0.172459	0.0371529
M388T695	1.01927	0.502788	0.62327	0.28807	Disease:Health	0.139821	0.0622111
M388T696	0.744115	0.00169186	0.00681486	1.04682	Disease:Health	0.502483	0.191869
M389T121	1.08519	0.209405	0.323103	0.268625	Disease:Health	0.364637	0.126954
M391T113	1.48662	0.00154152	0.00630756	0.888719	Disease:Health	0.211224	0.105089
M391T133	1.22543	0.033856	0.079304	0.496545	Disease:Health	0.161636	0.09533
M391T784	1.1173	0.0255931	0.0640582	0.477957	Disease:Health	0.430479	0.18747
M392T691	0.436979	8.15016e-07	9.08461e-06	2.09141	Disease:Health	0.32073	0.0815893
M393T106	0.824349	0.000797909	0.00349728	0.785633	Disease:Health	0.163247	0.0768313
M394T699	0.69915	0.000489037	0.0022664	1.23994	Disease:Health	1.03847	0.229952
M395T100	1.41435	9.59663e-07	1.04014e-05	1.14903	Disease:Health	0.374574	0.0732388
M396T704	0.589047	1.36166e-05	0.000106062	1.44271	Disease:Health	0.371455	0.0736391
M397T111	1.12987	0.124653	0.215476	0.359802	Disease:Health	0.242182	0.141842
M397T133	1.02907	0.593364	0.700018	0.1373	Disease:Health	0.25246	0.128624
M397T746	1.10474	0.128887	0.220577	0.435718	Disease:Health	0.479726	0.168077
M397T755	0.883894	0.256255	0.373129	0.547641	Disease:Health	0.83542	0.166163
M397T764	1.22046	0.241388	0.35834	0.976004	Disease:Health	1.2027	0.109544
M397T96	0.955226	0.0364832	0.0837651	0.295542	Disease:Health	0.236649	0.0468918
M398T712	0.556183	5.29426e-10	1.31644e-08	1.72236	Disease:Health	0.4152	0.049542
M398T751	1.12036	0.186349	0.297102	0.409945	Disease:Health	0.550228	0.241185
M399T712	0.523453	7.05563e-10	1.62909e-08	1.77466	Disease:Health	0.401862	0.0819306
M399T824	1.15721	0.297167	0.42092	0.331847	Disease:Health	1.69074	0.299193
M400T720	0.622612	9.90335e-11	2.97792e-09	1.56365	Disease:Health	0.409953	0.0218372
M401T105	0.868064	0.00695341	0.0216645	0.657187	Disease:Health	0.249786	0.0758121
M401T720	0.611266	2.41128e-10	6.92842e-09	1.5666	Disease:Health	0.45654	0.0947847
M403T105	0.859389	0.00084206	0.00366594	0.761533	Disease:Health	0.273449	0.106456
M403T111	1.08317	0.115706	0.204663	0.45035	Disease:Health	0.229525	0.0709062
M403T134	0.833714	8.30125e-06	6.94115e-05	0.848036	Disease:Health	0.191207	0.065254
M403T97	0.966461	0.0489491	0.104203	0.244535	Disease:Health	0.29811	0.046085
M404T109	0.882354	0.0796904	0.151976	0.457591	Disease:Health	0.242657	0.100474
M404T695	1.1439	0.0133385	0.0374929	0.44437	Disease:Health	0.283475	0.0944617
M407T106	0.936841	0.0435603	0.0953794	0.375193	Disease:Health	0.192819	0.0805091
M409T106	0.948813	0.14418	0.238878	0.267799	Disease:Health	0.213554	0.0835267
M409T553	0.846293	0.0269152	0.0664792	0.898557	Disease:Health	0.268471	0.0354177
M409T695	1.02075	0.530247	0.644369	0.124378	Disease:Health	0.211339	0.0383993
M409T98	0.968184	0.0908092	0.167978	0.239259	Disease:Health	0.312598	0.0344152
M410T553	0.840013	0.0345289	0.0803828	0.859122	Disease:Health	0.25874	0.0598232
M410T695	1.00351	0.70489	0.786388	0.237944	Disease:Health	0.208634	0.100456
M410T696	0.993673	0.783124	0.850645	0.788603	Disease:Health	0.56268	0.249969
M411T104	0.942452	0.0840529	0.158196	0.697289	Disease:Health	0.326943	0.0807187
M412T695	0.666211	8.82565e-05	0.000518708	1.32919	Disease:Health	0.343242	0.0982255
M412T719	1.35953	0.699657	0.783252	0.679161	Disease:Health	0.364073	0.0738853
M413T102	0.951351	0.169495	0.273516	0.479673	Disease:Health	0.26859	0.116937
M413T111	1.36919	0.0526475	0.109796	0.527547	Disease:Health	0.229527	0.113061
M414T736	1.36741	0.191144	0.302879	0.837193	Disease:Health	0.30021	0.0258626
M415T714	0.989165	0.575326	0.684519	0.207578	Disease:Health	0.868159	0.143086
M415T736	1.22042	0.657123	0.749659	0.515172	Disease:Health	0.362887	0.0741218
M415T762	0.921089	0.512302	0.631464	0.390061	Disease:Health	0.565329	0.154348
M416T714	0.97446	0.23075	0.347334	0.176832	Disease:Health	0.861921	0.139818
M417T105	1.00512	0.923633	0.951576	0.262084	Disease:Health	0.266941	0.0498629
M417T114	1.15327	0.00869817	0.0259141	0.672214	Disease:Health	0.307245	0.120018
M417T134	0.888836	0.00593079	0.0191235	0.584656	Disease:Health	0.206029	0.0689439
M417T714	1.00922	0.822304	0.878463	0.0375054	Disease:Health	0.940947	0.196041
M419T105	1.00998	0.963292	0.976126	0.270088	Disease:Health	0.263875	0.0538207
M419T109	1.03703	0.988008	0.991843	0.0685737	Disease:Health	0.419705	0.16753
M419T115	1.26494	0.0139865	0.0388916	0.750335	Disease:Health	0.486865	0.220471
M419T96	1.02536	0.993926	0.995406	0.32072	Disease:Health	0.262167	0.0455156
M421T101	1.04384	0.825002	0.878463	0.495728	Disease:Health	0.312367	0.0708102
M422T710	0.473216	7.02812e-17	6.49097e-15	2.1609	Disease:Health	0.387186	0.0684429
M422T859	0.497548	2.99172e-07	3.61523e-06	1.67024	Disease:Health	0.489288	0.22612
M422T863	0.500158	2.77981e-05	0.000188183	1.62053	Disease:Health	0.436783	0.178566
M424T716	0.451287	1.79866e-24	7.75222e-22	2.37053	Disease:Health	0.396044	0.0319794
M425T716	0.441269	6.00989e-23	1.55416e-20	2.39661	Disease:Health	0.402884	0.0336722
M425T98	1.07549	0.198565	0.311318	0.455907	Disease:Health	0.258839	0.0272816
M426T715	0.433	4.05714e-21	6.55735e-19	2.37119	Disease:Health	0.430487	0.0872824
M426T723	0.520525	8.34764e-17	7.19567e-15	1.99513	Disease:Health	0.416185	0.0223706
M427T104	1.05902	0.386036	0.510895	0.609413	Disease:Health	0.325495	0.0685732
M427T723	0.531249	2.07536e-15	1.41234e-13	1.92347	Disease:Health	0.431055	0.041372
M428T723	0.549311	4.22449e-13	1.88354e-11	1.85553	Disease:Health	0.41946	0.100164
M428T731	0.639387	3.63042e-09	6.90313e-08	1.44417	Disease:Health	0.402041	0.0497422
M429T104	1.04865	0.453797	0.575896	0.532319	Disease:Health	0.311234	0.07537
M429T731	0.642882	1.33338e-08	2.23904e-07	1.36843	Disease:Health	0.437197	0.102211
M431T738	0.966109	0.611878	0.716474	0.426765	Disease:Health	0.81123	0.200795
M431T766	0.88793	0.450312	0.57252	0.638529	Disease:Health	0.476839	0.116163
M431T99	1.05327	0.106106	0.189758	0.418594	Disease:Health	0.266843	0.0269618
M432T715	0.982568	0.316193	0.442465	0.100132	Disease:Health	0.919087	0.174885
M432T736	1.36356	0.305322	0.429578	0.708031	Disease:Health	0.355457	0.0250493
M433T106	1.14456	0.0449132	0.0976013	0.526066	Disease:Health	0.226741	0.0681199
M433T114	1.29688	0.000773766	0.00340299	0.905934	Disease:Health	0.348584	0.199382
M433T133	0.984692	0.460274	0.580299	0.298882	Disease:Health	0.196004	0.0726618
M433T714	0.927553	0.0704565	0.13845	0.333858	Disease:Health	0.952377	0.198911
M433T736	1.47331	0.234046	0.351069	0.7638	Disease:Health	0.437679	0.110728
M435T109	1.19178	0.0953443	0.174618	0.401036	Disease:Health	0.218858	0.113199
M437T102	1.15262	0.0177451	0.0480009	0.773375	Disease:Health	0.337029	0.0748048
M437T714	0.96259	0.0376876	0.0856416	0.257106	Disease:Health	0.906545	0.145658
M438T714	0.963239	0.116636	0.206025	0.203764	Disease:Health	0.907914	0.138218
M438T803	0.787328	0.00257196	0.00972296	0.779027	Disease:Health	0.506117	0.145738
M439T111	0.977481	0.574723	0.684519	0.330115	Disease:Health	0.421896	0.233655
M441T98	1.21012	0.000377726	0.00182232	0.779491	Disease:Health	0.312642	0.0568243
M442T711	0.537823	6.38255e-06	5.69148e-05	1.63392	Disease:Health	0.51297	0.0895369
M443T739	0.995615	0.969828	0.980674	0.194905	Disease:Health	0.496725	0.0816059
M445T724	1.35114	0.0268634	0.0664792	0.683175	Disease:Health	0.884415	0.23929
M446T695	1.07483	0.119601	0.209544	0.285377	Disease:Health	0.253013	0.0306631
M447T695	1.07796	0.121635	0.211107	0.202089	Disease:Health	0.318497	0.0939805
M447T99	1.19479	2.47569e-05	0.00017118	0.818907	Disease:Health	0.316931	0.0333658
M448T715	0.603921	9.81516e-07	1.04884e-05	1.53647	Disease:Health	0.413199	0.102458
M448T719	0.685033	5.73155e-05	0.0003529	1.37261	Disease:Health	0.157236	0.051828
M449T741	1.03779	0.331679	0.459658	0.191915	Disease:Health	0.486591	0.171669
M450T720	0.587107	4.87769e-12	1.91117e-10	1.68326	Disease:Health	0.464869	0.130722
M450T737	1.33383	0.481171	0.600535	0.631985	Disease:Health	0.4197	0.0392053
M450T783	1.16301	0.00361967	0.0126493	0.540872	Disease:Health	0.502717	0.21456
M451T737	1.38582	0.316025	0.442465	1.03381	Disease:Health	0.413699	0.0804121
M451T784	1.15724	0.00985075	0.0287979	0.517708	Disease:Health	0.593375	0.199189
M452T726	0.479612	1.05165e-15	7.55436e-14	2.0892	Disease:Health	0.415941	0.0709105
M453T631	0.932543	0.00325834	0.01167	0.595916	Disease:Health	0.182064	0.0224402
M453T714	0.999654	0.729303	0.806662	0.304647	Disease:Health	1.24359	0.225739
M454T631	0.938502	0.00591471	0.0191193	0.527283	Disease:Health	0.214947	0.0451579
M454T733	0.544661	1.42281e-09	3.01589e-08	1.68529	Disease:Health	0.357216	0.0685142
M454T786	0.977907	0.589368	0.696575	0.304977	Disease:Health	0.504324	0.126086
M455T113	1.08651	0.663844	0.752939	0.39497	Disease:Health	0.382494	0.240478
M456T689	0.97992	0.890743	0.930315	0.818821	Disease:Health	0.286819	0.0828168
M458T697	0.97628	0.766561	0.837131	0.92142	Disease:Health	0.313667	0.0863219
M459T791	0.917043	0.38338	0.508943	0.227129	Disease:Health	0.36655	0.250711
M459T92	0.837149	1.52459e-05	0.000114611	0.760984	Disease:Health	0.210163	0.113913
M461T109	0.831169	0.00373606	0.0129759	0.727005	Disease:Health	0.376804	0.171466
M463T783	1.17223	0.00374325	0.0129759	0.607258	Disease:Health	0.394568	0.166325
M463T99	1.41317	1.04739e-05	8.41165e-05	1.06026	Disease:Health	0.275856	0.0611154
M464T637	0.99798	0.630929	0.730996	0.525483	Disease:Health	0.141403	0.0543302
M466T719	1.68619	0.18008	0.288888	0.859486	Disease:Health	0.49795	0.0861699
M467T699	0.992827	0.00840573	0.0251588	1.29771	Disease:Health	0.553062	0.112661
M468T762	0.562589	7.78854e-08	1.07134e-06	1.54927	Disease:Health	0.468718	0.0447453
M469T745	1.09955	0.349685	0.476441	0.377911	Disease:Health	0.6502	0.273318
M469T762	0.541045	4.77469e-08	7.03203e-07	1.62066	Disease:Health	0.512978	0.0762369
M471T97	0.969396	0.18814	0.299233	0.322975	Disease:Health	0.28915	0.0598167
M472T695	1.0677	0.321333	0.448203	0.227327	Disease:Health	0.448983	0.121263
M472T736	1.4135	0.198738	0.311318	0.800767	Disease:Health	0.395581	0.0526376
M473T736	1.37815	0.37415	0.500723	0.610801	Disease:Health	0.442205	0.0969918
M474T714	0.988375	0.53773	0.651626	0.139173	Disease:Health	0.968455	0.211569
M475T533_1	0.381314	1.57236e-11	5.35018e-10	2.2321	Disease:Health	0.251186	0.173607
M475T533_2	0.376953	5.04934e-12	1.92023e-10	2.42676	Disease:Health	0.193202	0.0567121
M475T533_3	0.356042	6.05196e-13	2.60839e-11	2.57003	Disease:Health	0.21899	0.0721554
M475T631	0.903907	0.000141847	0.00078716	0.667213	Disease:Health	0.377554	0.0872843
M475T714	1.01624	0.498769	0.619509	0.155807	Disease:Health	0.879615	0.189403
M475T92	0.851545	7.63167e-05	0.000458965	0.707559	Disease:Health	0.346832	0.0939227
M476T631	0.895402	4.84499e-05	0.0003086	0.685976	Disease:Health	0.349293	0.0926947
M476T714	1.01052	0.629008	0.730079	0.0716888	Disease:Health	0.907394	0.150249
M477T108	1.01553	0.904355	0.937715	0.08232	Disease:Health	0.342114	0.141244
M477T98	0.934064	0.0140384	0.0389521	0.374895	Disease:Health	0.23217	0.0879115
M478T775	0.887014	0.0417169	0.0927222	0.506531	Disease:Health	0.414505	0.0433972
M478T791	0.881723	0.0250294	0.0630859	0.500462	Disease:Health	0.348384	0.151669
M479T775	0.906966	0.277505	0.39957	0.295717	Disease:Health	0.45434	0.127032
M479T792	0.940496	0.631947	0.73152	0.26809	Disease:Health	0.380488	0.135336
M480T795	0.903743	0.618506	0.720475	0.469637	Disease:Health	0.337046	0.15975
M480T809	0.703392	7.5282e-07	8.46431e-06	1.2561	Disease:Health	0.416127	0.0484999
M481T809	0.703479	1.81478e-06	1.83321e-05	1.25105	Disease:Health	0.483558	0.0780598
M482T776	0.60951	5.16554e-09	9.27645e-08	1.53937	Disease:Health	0.428133	0.0644778
M482T827	0.605302	3.47245e-10	9.55293e-09	1.6161	Disease:Health	0.470156	0.0602531
M482T836	0.7118	2.43839e-05	0.00017118	1.0555	Disease:Health	0.591135	0.143534
M483T776	0.647047	8.18714e-06	6.94115e-05	1.32226	Disease:Health	0.390158	0.0835301
M483T827	0.594556	6.8054e-10	1.59989e-08	1.61839	Disease:Health	0.564329	0.137852
M484T672	2.0079	0.474638	0.595254	0.791849	Disease:Health	0.241613	0.0477919
M485T672	9.6544	1.02154e-06	1.08266e-05	2.48469	Disease:Health	0.303863	0.0897924
M486T672	3.86825	0.00445704	0.0152057	1.5457	Disease:Health	0.292844	0.0808174
M487T867	1.04612	0.718682	0.799016	0.463733	Disease:Health	0.405111	0.287873
M487T889	1.22457	0.720967	0.800868	0.505167	Disease:Health	0.43823	0.242799
M487T97	1.01402	0.892598	0.93075	0.334555	Disease:Health	0.237915	0.0725297
M488T719	1.35313	0.514691	0.632205	0.523428	Disease:Health	0.381571	0.0805918
M488T866	0.94635	0.380209	0.506293	0.472422	Disease:Health	0.399075	0.276202
M488T890	1.00171	0.427403	0.548771	0.380074	Disease:Health	0.460292	0.188726
M490T762	0.428785	1.98884e-11	6.42892e-10	2.08126	Disease:Health	0.508839	0.109898
M491T746	1.1281	0.46047	0.580299	0.380594	Disease:Health	0.553189	0.119132
M492T792	0.832889	0.0204236	0.0544488	0.594321	Disease:Health	0.498151	0.152562
M493T98	1.07765	0.169652	0.273516	0.520984	Disease:Health	0.287518	0.0761052
M494T769	0.611383	3.04888e-08	4.74965e-07	1.45862	Disease:Health	0.408531	0.0315976
M494T791	0.789766	1.94452e-05	0.000141251	0.895885	Disease:Health	0.494047	0.122058
M495T769	0.604337	1.00837e-07	1.35815e-06	1.44612	Disease:Health	0.425167	0.0354019
M496T769	0.990259	0.983292	0.988644	0.759806	Disease:Health	0.786388	0.221493
M496T770	1.2831	0.00257925	0.00972296	0.767709	Disease:Health	0.649217	0.216412
M496T791	0.78356	6.99076e-08	9.93303e-07	1.03111	Disease:Health	0.427541	0.0891832
M496T792_2	0.773384	0.00390339	0.0134231	0.875423	Disease:Health	0.502807	0.175141
M496T792_3	0.693982	0.0132331	0.0372776	0.824747	Disease:Health	0.603105	0.260569
M496T862	0.668442	0.0439663	0.0960278	0.778228	Disease:Health	0.526502	0.170825
M497T791	0.807495	2.83617e-07	3.52612e-06	0.975936	Disease:Health	0.408042	0.036425
M497T860	0.714049	0.00106208	0.00451732	1.02148	Disease:Health	0.569054	0.264436
M498T791	0.809357	6.16774e-07	7.05742e-06	0.954496	Disease:Health	0.40642	0.0395208
M499T714	0.97415	0.270641	0.390993	0.207146	Disease:Health	0.942198	0.211085
M499T791_1	0.782847	1.75088e-05	0.000129365	0.944896	Disease:Health	0.492651	0.125253
M499T791_2	0.734715	8.32079e-06	6.94115e-05	1.10296	Disease:Health	0.456344	0.105609
M499T99	1.06984	0.084768	0.15931	0.435329	Disease:Health	0.296127	0.0419093
M500T715	1.01875	0.423448	0.544253	0.132443	Disease:Health	0.887312	0.17048
M500T775	0.999426	0.617728	0.720475	0.126249	Disease:Health	0.520592	0.123333
M501T714	0.999917	0.826549	0.878888	0.155008	Disease:Health	0.92275	0.174926
M501T792	0.79917	0.000578561	0.00262484	0.800513	Disease:Health	0.566714	0.17877
M502T772	1.04663	0.585638	0.693434	0.629889	Disease:Health	0.444635	0.0558253
M502T777	1.07009	0.921167	0.950611	0.520304	Disease:Health	0.760856	0.287113
M503T695	1.08041	0.22826	0.346003	1.30996	Disease:Health	0.536234	0.0933479
M503T772	0.972235	0.725043	0.802638	0.494106	Disease:Health	0.383205	0.10602
M504T736	1.32866	0.976257	0.985402	0.28952	Disease:Health	0.737303	0.15864
M506T821	0.607606	2.99008e-07	3.61523e-06	1.41389	Disease:Health	0.465976	0.131119
M507T791	0.874449	0.0274231	0.0672828	0.494236	Disease:Health	0.474793	0.119498
M508T783	0.625989	5.76254e-06	5.24523e-05	1.38043	Disease:Health	0.4342	0.0843566
M508T791	0.7652	2.10214e-06	2.10703e-05	1.05283	Disease:Health	0.403247	0.109034
M508T844	0.607876	5.64986e-10	1.36224e-08	1.5016	Disease:Health	0.487454	0.161947
M509T846	0.508083	2.06944e-09	4.31195e-08	1.73128	Disease:Health	0.346731	0.0857053
M510T812	0.677367	3.59397e-06	3.44222e-05	1.32767	Disease:Health	0.425696	0.0549824
M511T812	0.673642	8.42342e-06	6.98172e-05	1.26047	Disease:Health	0.54586	0.145801
M512T720	0.690538	6.61845e-06	5.7822e-05	1.2541	Disease:Health	0.410986	0.0445993
M513T720	0.667976	4.31339e-06	4.04146e-05	1.29117	Disease:Health	0.385751	0.0622516
M515T778	0.824226	0.0214428	0.0562695	0.808967	Disease:Health	0.44589	0.151309
M515T792	0.792017	3.70807e-08	5.64063e-07	1.02453	Disease:Health	0.531465	0.0917838
M515T99	1.19507	0.000240883	0.00127648	0.746714	Disease:Health	0.258782	0.0563176
M516T770	0.52415	1.18068e-10	3.4696e-09	1.79262	Disease:Health	0.540329	0.0864445
M516T792	0.779694	7.28924e-08	1.01344e-06	1.0403	Disease:Health	0.551622	0.0916994
M516T793	0.849665	0.000562821	0.0025806	0.672538	Disease:Health	0.581477	0.143951
M518T763	0.674604	0.000146575	0.000809918	1.11713	Disease:Health	0.467601	0.054519
M518T791	0.834937	5.07063e-09	9.23427e-08	0.908369	Disease:Health	0.401929	0.0336669
M518T808	1.06288	0.671568	0.759037	0.185576	Disease:Health	0.357075	0.160982
M519T763	0.628239	0.000283367	0.00145394	1.14888	Disease:Health	0.483592	0.0843075
M519T791	0.814441	6.86926e-09	1.21671e-07	0.967933	Disease:Health	0.39831	0.0403507
M520T778	0.750399	1.5474e-05	0.000115008	1.06508	Disease:Health	0.406899	0.0290595
M520T861	0.770557	0.00268706	0.0100706	0.902356	Disease:Health	0.608173	0.216092
M521T778	0.778074	3.70096e-05	0.000241684	0.970395	Disease:Health	0.399843	0.0232753
M522T778	0.756704	5.48962e-06	5.0341e-05	1.06037	Disease:Health	0.453074	0.0495098
M522T800	0.772959	6.22986e-05	0.000379963	0.953341	Disease:Health	0.429781	0.0333825
M523T778	0.782151	0.00235827	0.00907511	0.845085	Disease:Health	0.452363	0.0956937
M523T791	0.721868	2.89309e-07	3.56263e-06	1.10931	Disease:Health	0.670141	0.178897
M523T800	0.755272	3.19208e-06	3.10327e-05	1.06201	Disease:Health	0.429962	0.0438257
M524T791_1	0.747821	5.23496e-05	0.000328582	0.940992	Disease:Health	0.74121	0.16585
M524T791_2	0.763808	2.78393e-06	2.7478e-05	0.98254	Disease:Health	0.625611	0.167004
M524T801	0.660784	1.94508e-08	3.14373e-07	1.35783	Disease:Health	0.531871	0.159392
M524T822	0.638343	3.79226e-10	1.02154e-08	1.48276	Disease:Health	0.501534	0.0305627
M524T857	0.54139	4.9541e-10	1.25601e-08	1.72274	Disease:Health	0.443792	0.0813827
M525T822	0.606552	1.50322e-11	5.25314e-10	1.61866	Disease:Health	0.503407	0.0353054
M525T855	0.555704	2.08131e-11	6.56373e-10	1.7444	Disease:Health	0.403251	0.0647688
M526T770	0.907894	0.2824	0.404366	0.766275	Disease:Health	0.470946	0.0644911
M526T778	0.810852	0.00455996	0.0153543	0.772114	Disease:Health	0.419655	0.131742
M526T854	0.601615	2.85615e-08	4.50366e-07	1.5047	Disease:Health	0.438469	0.104415
M527T770	0.927395	0.594731	0.70099	0.732357	Disease:Health	0.465809	0.0876783
M528T800	0.687886	1.40411e-05	0.000107427	1.15648	Disease:Health	0.607502	0.138849
M529T800	0.659084	7.45713e-06	6.42805e-05	1.26411	Disease:Health	0.626402	0.154762
M534T792	0.827828	0.00241843	0.00925158	0.709517	Disease:Health	0.648425	0.100624
M535T695	1.18762	0.549522	0.66096	1.49166	Disease:Health	0.534514	0.133127
M535T783	0.610263	5.24103e-08	7.52961e-07	1.46997	Disease:Health	0.458482	0.143547
M542T761	0.853239	0.229436	0.346566	0.783595	Disease:Health	0.479024	0.096456
M542T778	0.828671	0.000162626	0.000879816	0.826047	Disease:Health	0.437688	0.0402344
M543T761	0.837187	0.117726	0.207141	0.840339	Disease:Health	0.53729	0.131675
M543T778	0.824724	7.14641e-05	0.00043179	0.832218	Disease:Health	0.468884	0.0419421
M544T774	0.868959	0.13611	0.228856	0.705897	Disease:Health	0.395951	0.0240746
M544T801	0.776297	1.30242e-06	1.35809e-05	1.02589	Disease:Health	0.41	0.0501589
M545T774	0.859773	0.0981311	0.178403	0.727867	Disease:Health	0.396756	0.0313114
M545T800	0.849968	0.0255434	0.0640582	0.675557	Disease:Health	0.458135	0.0742568
M546T773	0.812037	0.0427283	0.0942794	0.789854	Disease:Health	0.458481	0.11132
M546T787	0.949278	0.634843	0.734214	0.239842	Disease:Health	0.440318	0.0436488
M546T853	0.525747	2.55186e-10	7.17296e-09	1.79422	Disease:Health	0.386729	0.103659
M547T778	0.650767	9.92989e-05	0.000570638	1.24531	Disease:Health	0.723845	0.167247
M547T787	0.94212	0.772061	0.841716	0.378138	Disease:Health	0.499644	0.108104
M547T858	0.51785	1.21806e-09	2.66942e-08	1.73746	Disease:Health	0.402628	0.136565
M548T812	0.605087	2.06827e-07	2.62184e-06	1.4256	Disease:Health	0.498113	0.129264
M555T792	0.746625	0.000253036	0.0013246	0.978639	Disease:Health	0.695186	0.169731
M558T778	0.803958	0.00171152	0.00687264	0.948069	Disease:Health	0.71469	0.17824
M566T774	0.940342	0.563639	0.673554	0.711627	Disease:Health	0.489526	0.0551594
M567T744	1.01041	0.157626	0.256688	0.6549	Disease:Health	0.717177	0.21624
M567T774	0.914499	0.165683	0.267786	0.608044	Disease:Health	0.456677	0.102684
M568T772	0.749377	0.004547	0.0153543	1.0058	Disease:Health	0.410631	0.0409954
M569T772	0.731879	0.00471847	0.0158057	1.01567	Disease:Health	0.445825	0.0518794
M570T783	0.704128	0.00119386	0.00504465	1.16309	Disease:Health	0.453125	0.0610021
M585T623	0.688445	0.00228184	0.0088336	1.08832	Disease:Health	0.247776	0.0657391
M585T661	0.812683	0.0552584	0.113411	0.779269	Disease:Health	0.299112	0.0342567
M585T744	1.02282	0.645078	0.742241	0.447631	Disease:Health	0.560274	0.1979
M585T771	1.09545	0.6123	0.716474	0.171156	Disease:Health	0.719786	0.278261
M586T661	0.77707	0.0237378	0.0607781	0.850735	Disease:Health	0.273324	0.0668233
M590T772	0.682823	0.00273515	0.0101918	1.10574	Disease:Health	0.452227	0.131558
M60T544	1.06068	0.803645	0.868823	0.0802717	Disease:Health	0.388944	0.241559
M60T571	0.928266	0.229368	0.346566	0.295362	Disease:Health	0.450845	0.130417
M60T696	1.027	0.665087	0.753688	0.366765	Disease:Health	0.778234	0.266498
M616T679	0.558505	0.519137	0.634447	0.621918	Disease:Health	0.341915	0.0775753
M619T761	1.13815	0.149533	0.246614	0.469317	Disease:Health	1.10537	0.284415
M61T113	1.54999	0.000315826	0.00158896	1.07701	Disease:Health	0.268775	0.0355437
M629T148	0.820206	0.0089217	0.0264582	0.710848	Disease:Health	0.440347	0.216722
M72T118	0.894243	0.0310068	0.07397	0.627328	Disease:Health	0.245604	0.0451095
M72T147	0.969286	0.928094	0.953915	0.444287	Disease:Health	0.198721	0.0967618
M759T742	1.17599	0.251678	0.368957	0.314082	Disease:Health	0.721796	0.251215
M759T759	1.00703	0.196734	0.309085	0.566434	Disease:Health	0.777023	0.250702
M759T811	0.961509	0.198878	0.311318	0.586398	Disease:Health	0.401641	0.251348
M760T810	0.993444	0.306533	0.430812	0.480253	Disease:Health	0.504551	0.245855
M781T761	1.34935	0.281698	0.403808	0.485715	Disease:Health	0.976638	0.263377
M783T809	0.996131	0.640367	0.737964	0.292799	Disease:Health	0.85935	0.277756
M784T761	1.0231	0.880566	0.924916	0.624638	Disease:Health	0.472551	0.280851
M808T761	1.0227	0.300649	0.423924	0.421236	Disease:Health	1.05897	0.295152
M81T106	0.895708	0.00986657	0.0287979	0.484592	Disease:Health	0.173389	0.0733786
M81T120	0.910223	0.000313231	0.00158827	0.56078	Disease:Health	0.165798	0.0390178
M83T106	0.866011	0.000139638	0.000779553	0.680889	Disease:Health	0.196823	0.0409266
M83T112	0.961833	0.220047	0.335125	0.884669	Disease:Health	0.381087	0.0208688
M83T119	0.878044	0.000387977	0.00184432	0.648359	Disease:Health	0.195417	0.087499
M83T677	0.948621	0.252492	0.369312	0.251425	Disease:Health	0.458384	0.209135
M84T111	0.982204	0.618089	0.720475	0.591036	Disease:Health	0.261662	0.0848376
M85T120	1.18112	0.00563107	0.0185267	0.724694	Disease:Health	0.245639	0.0528969
M85T664	1.02893	0.74279	0.818779	0.243446	Disease:Health	0.260426	0.11708
M85T91	0.948402	0.0246212	0.0624219	0.180243	Disease:Health	0.279198	0.176157
M86T192	0.972392	0.60719	0.713724	0.144282	Disease:Health	0.239053	0.153374
M86T223	0.957914	0.518317	0.634447	0.459215	Disease:Health	0.212962	0.117045
M86T246	0.940461	0.6895	0.774565	0.604424	Disease:Health	0.49934	0.237515
M87T18	1.10046	0.120131	0.209621	0.383776	Disease:Health	0.232334	0.154995
M87T79	1.03311	0.830728	0.882016	0.271699	Disease:Health	0.330208	0.148527
M87T92	0.993045	0.399396	0.523221	0.232998	Disease:Health	0.11835	0.0393717
M89T91	0.947544	0.136667	0.229495	0.286563	Disease:Health	0.263171	0.080295
M90T113	0.921026	0.121283	0.210778	0.318171	Disease:Health	0.184793	0.0773881
M91T101	0.929752	0.0765996	0.147386	0.568959	Disease:Health	0.296857	0.170814
M91T238	0.919426	0.104981	0.188007	0.556168	Disease:Health	0.335574	0.141122
M91T507	1.03333	0.56069	0.670649	0.563015	Disease:Health	0.224185	0.0657619
M91T553	0.932821	0.0459898	0.0993556	0.451952	Disease:Health	0.170322	0.0209627
M91T69	0.875257	0.0239725	0.0612578	0.488494	Disease:Health	0.28678	0.14711
M94T502	0.961355	0.521066	0.636202	0.660563	Disease:Health	0.382455	0.113599
M95T501	1.02729	0.837471	0.886855	0.513658	Disease:Health	0.419856	0.0758053
M97T105	1.02586	0.347097	0.473914	0.189357	Disease:Health	0.191017	0.0490414
M97T121	0.989034	0.638112	0.736353	0.316309	Disease:Health	0.14494	0.0866599
M97T122	1.26935	0.00784724	0.0237622	0.747015	Disease:Health	0.238637	0.123175
M992T791	0.461364	1.04236e-05	8.41165e-05	1.55611	Disease:Health	0.605139	0.164349
M993T791	0.4322	9.92754e-09	1.68899e-07	1.91061	Disease:Health	0.597572	0.21208
M99T106	1.00836	0.844134	0.892449	0.103191	Disease:Health	0.208563	0.0430547
M99T112	0.999007	0.407612	0.531292	0.818444	Disease:Health	0.478794	0.0580085
M99T123	0.973482	0.723888	0.802638	0.182417	Disease:Health	0.272121	0.161644
M99T125	1.0963	0.235485	0.352009	0.307412	Disease:Health	0.509291	0.116042
M99T783	0.77131	0.00035622	0.00173809	0.846402	Disease:Health	0.419882	0.12342
