# Supplementary material for: metaX: a flexible and comprehensive software for processing metabolomics data
Source: BMC Bioinformatics. 2017 Mar 21;18:183. doi: 10.1186/s12859-017-1579-y (PMC5361702; doi:10.1186/s12859-017-1579-y)
Supplement: Supplementary file 2 — The pathway analysis results for the 8 selected biomarkers. (XLSX 14 kb) [file 12859_2017_1579_MOESM2_ESM.xlsx]

## Sheet: Sheet1
pathway_name	pathway_source	num_overlapping_metabolites	overlapping_metabolites	num_all_pathway_metabolites	P_metabolites	Q_metabolites
Synthesis of UDP-N-acetyl-glucosamine	Reactome	1	HMDB01062	11 (11)	0.0151	1
Vitamin C metabolism	EHMN	1	HMDB06327	11 (13)	0.0151	1
Glutathione metabolism	Wikipathways	1	HMDB00267	12 (18)	0.0165	1
Gamma-glutamyl-transpeptidase deficiency	SMPDB	1	HMDB00267	18 (18)	0.0247	1
5-oxoprolinase deficiency	SMPDB	1	HMDB00267	18 (18)	0.0247	1
Gamma-Glutamyltransferase Deficiency	SMPDB	1	HMDB00267	18 (18)	0.0247	1
Glutathione Metabolism	SMPDB	1	HMDB00267	18 (18)	0.0247	1
Glutathione Synthetase Deficiency	SMPDB	1	HMDB00267	18 (18)	0.0247	1
5-Oxoprolinuria	SMPDB	1	HMDB00267	18 (18)	0.0247	1
Glutathione metabolism - Homo sapiens (human)	KEGG	1	HMDB00267	19 (38)	0.026	1
Vitamin E metabolism	EHMN	1	HMDB06327	20 (21)	0.0274	1
Glutathione synthesis and recycling	Reactome	1	HMDB00267	29 (31)	0.0395	1
Glutathione conjugation	Reactome	1	HMDB00267	31 (41)	0.0422	1
Sjogren Larsson Syndrome	SMPDB	1	HMDB01062	32 (32)	0.0436	1
Sialuria or French Type Sialuria	SMPDB	1	HMDB01062	32 (32)	0.0436	1
Amino Sugar Metabolism	SMPDB	1	HMDB01062	32 (32)	0.0436	1
G(M2)-Gangliosidosis: Variant B_ Tay-sachs disease	SMPDB	1	HMDB01062	32 (32)	0.0436	1
Tay-Sachs Disease	SMPDB	1	HMDB01062	32 (32)	0.0436	1
Salla Disease/Infantile Sialic Acid Storage Disease	SMPDB	1	HMDB01062	32 (32)	0.0436	1
Asparagine N-linked glycosylation	Wikipathways	1	HMDB01062	34 (64)	0.0463	1
Ubiquinone and other terpenoid-quinone biosynthesis - Homo sapiens (human)	KEGG	1	HMDB06327	36 (90)	0.0489	1
&gamma;-glutamyl cycle	HumanCyc	1	HMDB00267	37 (47)	0.0503	1
Aminosugars metabolism	EHMN	1	HMDB01062	37 (43)	0.0503	1
Synthesis of substrates in N-glycan biosythesis	Reactome	1	HMDB01062	43 (55)	0.0583	1
2-Hydroxyglutric Aciduria (D And L Form)	SMPDB	1	HMDB01062	47 (48)	0.0636	1
Homocarnosinosis	SMPDB	1	HMDB01062	47 (48)	0.0636	1
Hyperinsulinism-Hyperammonemia Syndrome	SMPDB	1	HMDB01062	47 (48)	0.0636	1
Succinic semialdehyde dehydrogenase deficiency	SMPDB	1	HMDB01062	47 (48)	0.0636	1
4-Hydroxybutyric Aciduria/Succinic Semialdehyde Dehydrogenase Deficiency	SMPDB	1	HMDB01062	47 (48)	0.0636	1
Glutamate Metabolism	SMPDB	1	HMDB01062	47 (48)	0.0636	1
Biosynthesis of the N-glycan precursor (dolichol lipid-linked oligosaccharide_ LLO) and transfer to a nascent protein	Reactome	1	HMDB01062	48 (70)	0.0649	1
Amino sugar and nucleotide sugar metabolism - Homo sapiens (human)	KEGG	1	HMDB01062	52 (105)	0.0701	1
Defective ALG2 causes ALG2-CDG (CDG-1i)	Reactome	1	HMDB01062	53 (94)	0.0715	1
Defective DPAGT1 causes DPAGT1-CDG (CDG-1j) and CMSTA2	Reactome	1	HMDB01062	53 (94)	0.0715	1
Defective ALG1 causes ALG1-CDG (CDG-1k)	Reactome	1	HMDB01062	53 (94)	0.0715	1
Defective ALG11 causes ALG11-CDG (CDG-1p)	Reactome	1	HMDB01062	53 (94)	0.0715	1
Asparagine N-linked glycosylation	Reactome	1	HMDB01062	53 (94)	0.0715	1
Defective ALG8 causes ALG8-CDG (CDG-1h)	Reactome	1	HMDB01062	53 (94)	0.0715	1
Defective RFT1 causes RFT1-CDG (CDG-1n)	Reactome	1	HMDB01062	53 (94)	0.0715	1
Defective MPDU1 causes MPDU1-CDG (CDG-1f)	Reactome	1	HMDB01062	53 (94)	0.0715	1
Defective ALG6 causes ALG6-CDG (CDG-1c)	Reactome	1	HMDB01062	53 (94)	0.0715	1
Defective ALG14 causes congenital myasthenic syndrome (ALG14-CMS)	Reactome	1	HMDB01062	53 (94)	0.0715	1
Diseases associated with N-glycosylation of proteins	Reactome	1	HMDB01062	53 (94)	0.0715	1
Defective ALG9 causes ALG9-CDG (CDG-1l)	Reactome	1	HMDB01062	53 (94)	0.0715	1
Defective ALG3 causes ALG3-CDG (CDG-1d)	Reactome	1	HMDB01062	53 (94)	0.0715	1
Defective ALG12 causes ALG12-CDG (CDG-1g)	Reactome	1	HMDB01062	53 (94)	0.0715	1
Defective MAN1B1 causes MRT15	Reactome	1	HMDB01062	53 (94)	0.0715	1
Defective MGAT2 causes MGAT2-CDG (CDG-2a)	Reactome	1	HMDB01062	53 (94)	0.0715	1
Defective B4GALT1 causes B4GALT1-CDG (CDG-2d)	Reactome	1	HMDB01062	53 (94)	0.0715	1
Defective MOGS causes MOGS-CDG (CDG-2b)	Reactome	1	HMDB01062	53 (94)	0.0715	1
Diseases of glycosylation	Reactome	1	HMDB01062	69 (139)	0.0923	1
Post-translational protein modification	Reactome	1	HMDB01062	72 (126)	0.0962	1
Disease	Reactome	2	HMDB01062;HMDB00267	434 (699)	0.104	1
Metabolism of proteins	Reactome	1	HMDB01062	78 (163)	0.104	1
Urea cycle and metabolism of arginine_ proline_ glutamate_ aspartate and asparagine	EHMN	1	HMDB00267	91 (125)	0.121	1
Phase II conjugation	Wikipathways	1	HMDB00267	91 (115)	0.121	1
Phase II conjugation	Reactome	1	HMDB00267	108 (145)	0.142	1
Defective AHCY causes Hypermethioninemia with S-adenosylhomocysteine hydrolase deficiency (HMAHCHD)	Reactome	1	HMDB00267	108 (145)	0.142	1
Defective GCLC causes Hemolytic anemia due to gamma-glutamylcysteine synthetase deficiency (HAGGSD)	Reactome	1	HMDB00267	108 (145)	0.142	1
Defective UGT1A1 causes hyperbilirubinemia	Reactome	1	HMDB00267	108 (145)	0.142	1
Defective GSS causes Glutathione synthetase deficiency (GSS deficiency)	Reactome	1	HMDB00267	108 (145)	0.142	1
Defective GGT1 causes Glutathionuria (GLUTH)	Reactome	1	HMDB00267	108 (145)	0.142	1
Defective MAT1A causes Methionine adenosyltransferase deficiency (MATD)	Reactome	1	HMDB00267	108 (145)	0.142	1
Defective OPLAH causes 5-oxoprolinase deficiency (OPLAHD)	Reactome	1	HMDB00267	108 (145)	0.142	1
Defective UGT1A4 causes hyperbilirubinemia	Reactome	1	HMDB00267	108 (145)	0.142	1
Defective SLC35D1 causes Schneckenbecken dysplasia (SCHBCKD)	Reactome	1	HMDB00267	108 (145)	0.142	1
Defective TPMT causes Thiopurine S-methyltransferase deficiency (TPMT deficiency)	Reactome	1	HMDB00267	108 (145)	0.142	1
Biological oxidations	Reactome	1	HMDB00267	202 (278)	0.254	1
Metabolic disorders of biological oxidation enzymes	Reactome	1	HMDB00267	274 (382)	0.333	1
Metabolism	Reactome	1	HMDB00267	723 (1017)	0.703	1
