# Supplementary material for: metaX: a flexible and comprehensive software for processing metabolomics data
Source: BMC Bioinformatics. 2017 Mar 21;18:183. doi: 10.1186/s12859-017-1579-y (PMC5361702; doi:10.1186/s12859-017-1579-y)
Supplement: Supplementary file 3 — The centrality metrics for each node in the network. (XLSX 22 kb) [file 12859_2017_1579_MOESM3_ESM.xlsx]

## Sheet: Sheet1
ID	color	membership	betweenness	closeness	degree
M104T502	gray	8	0	1.42399e-05	1
M113T169	#FF00DBFF	7	218.437	5.32595e-05	2
M120T113	gray	8	0	1.42399e-05	1
M121T113	#FF00DBFF	7	671.182	5.26593e-05	8
M122T522	gray	8	0	1.42399e-05	1
M124T116	#00FF92FF	4	5690.3	5.35131e-05	4
M125T628	#FFDB00FF	2	18.2902	5.29549e-05	16
M130T650	gray	8	0	1.43478e-05	1
M133T118	#0092FFFF	5	849.292	5.32368e-05	4
M133T751	gray	8	0	1.42399e-05	1
M135T695	#49FF00FF	3	0	5.24356e-05	1
M135T735	gray	8	5	1.44028e-05	3
M140T108	#FF0000FF	1	0	5.31971e-05	1
M141T108	#FF0000FF	1	196	5.32028e-05	2
M141T112	#FF00DBFF	7	0.125	5.21268e-05	2
M143T112	#FF00DBFF	7	0.125	5.21268e-05	2
M143T615	gray	8	0.333333	1.44026e-05	2
M144T115	gray	8	0	1.42399e-05	1
M144T553_2	gray	8	0	1.42399e-05	1
M145T112	#FF0000FF	1	0	5.31971e-05	1
M146T121	#49FF00FF	3	0	5.24356e-05	1
M146T553	gray	8	0	1.4796e-05	2
M147T553	gray	8	0	1.47957e-05	1
M149T21	#49FF00FF	3	153.267	5.25624e-05	2
M151T105	#4900FFFF	6	312	5.21431e-05	3
M151T111	#FF00DBFF	7	1185.55	5.28597e-05	4
M153T97	#00FF92FF	4	466.86	5.25984e-05	6
M155T630	#FFDB00FF	2	0.6	5.2843e-05	7
M156T108	#FF0000FF	1	0	5.31971e-05	1
M156T668	#49FF00FF	3	139.764	5.29549e-05	2
M157T108	gray	8	0	1.42399e-05	1
M157T630	#FFDB00FF	2	44.4929	5.32283e-05	5
M159T100	#00FF92FF	4	7.23413	5.19346e-05	2
M159T553	gray	8	10	1.47962e-05	2
M160T554	gray	8	0	1.4796e-05	2
M163T654	#49FF00FF	3	0	5.24356e-05	1
M165T105	#00FF92FF	4	0	5.18699e-05	1
M166T146	#4900FFFF	6	91.4333	5.1913e-05	2
M169T110	#0092FFFF	5	0	5.17331e-05	1
M169T653	gray	8	0.333333	1.44026e-05	2
M170T653	gray	8	0	1.42399e-05	1
M175T110	#00FF92FF	4	8.48452	5.24054e-05	2
M185T109	#FF0000FF	1	0	5.31971e-05	1
M185T615	gray	8	1.5	1.44028e-05	3
M186T116	#49FF00FF	3	292.569	5.2843e-05	3
M186T615	gray	8	0.333333	1.44026e-05	2
M187T553_1	gray	8	0	1.47957e-05	1
M189T553_2	gray	8	0	1.4796e-05	2
M190T651	gray	8	0	1.43478e-05	1
M191T651	gray	8	3	1.43482e-05	3
M195T595	gray	8	0	1.42399e-05	1
M195T654	#49FF00FF	3	196	5.24411e-05	2
M198T628	#FFDB00FF	2	458.397	5.30617e-05	23
M200T109	#0092FFFF	5	28	5.27983e-05	3
M201T91	gray	8	0	1.42937e-05	1
M202T115	#00FF92FF	4	713.743	5.28011e-05	6
M204T647	#49FF00FF	3	3413.11	5.33419e-05	2
M205T111	#FF00DBFF	7	0.125	5.21268e-05	2
M207T106	#00FF92FF	4	0	5.13268e-05	1
M209T724	gray	8	0	1.42937e-05	1
M213T106	#00FF92FF	4	355.019	5.24466e-05	6
M215T120	#FF0000FF	1	0	5.31971e-05	1
M215T202	#FF0000FF	1	0	5.31971e-05	1
M216T104	#00FF92FF	4	196	5.18484e-05	2
M217T104	#00FF92FF	4	458.232	5.23752e-05	4
M219T104	#00FF92FF	4	210.118	5.24027e-05	4
M219T737	#00FF92FF	4	0	5.25183e-05	1
M219T91	gray	8	0	1.42937e-05	1
M221T98	#00FF92FF	4	91.4429	5.28095e-05	3
M223T100	#0092FFFF	5	196	5.26704e-05	2
M227T113	#FF0000FF	1	1428.57	5.31067e-05	9
M227T99	#00FF92FF	4	493.989	5.28011e-05	4
M228T99	gray	8	0	1.42399e-05	1
M230T685	#49FF00FF	3	0	5.24356e-05	1
M233T92_1	#00FF92FF	4	0	5.23314e-05	1
M239T756	#FF0000FF	1	222.506	5.32085e-05	3
M246T712	#49FF00FF	3	0	5.24356e-05	1
M249T113	#FF0000FF	1	0	5.28374e-05	1
M256T682	#49FF00FF	3	0	5.24356e-05	1
M261T755	#FF0000FF	1	0	5.31971e-05	1
M264T761	#4900FFFF	6	0	5.22302e-05	1
M268T614	gray	8	0	1.42399e-05	1
M274T682	#49FF00FF	3	0	5.24356e-05	1
M275T682	#49FF00FF	3	0	5.24356e-05	1
M277T113	#49FF00FF	3	0	5.24356e-05	1
M277T827	gray	8	0	1.42399e-05	1
M279T103	#00FF92FF	4	1052.23	5.28793e-05	9
M279T20	#FFDB00FF	2	0	5.26787e-05	1
M280T105	gray	8	48.5	1.47979e-05	9
M280T779_1	#0092FFFF	5	0	5.18001e-05	1
M280T779_2	#0092FFFF	5	0	5.18001e-05	1
M281T802	#FF0000FF	1	0	5.32879e-05	2
M282T836	#49FF00FF	3	0	5.24356e-05	1
M287T109	gray	8	0	1.42399e-05	1
M289T98	#00FF92FF	4	957.433	5.28961e-05	8
M291T724	gray	8	0	1.42937e-05	1
M293T473	#4900FFFF	6	0	5.17117e-05	1
M293T539	#4900FFFF	6	1363.07	5.27704e-05	4
M293T607	#4900FFFF	6	544.088	5.23642e-05	3
M294T471	#4900FFFF	6	391	5.22411e-05	3
M295T826	#49FF00FF	3	0	5.24356e-05	1
M295T99	#00FF92FF	4	0	5.27537e-05	1
M301T137	#0092FFFF	5	196	5.2263e-05	2
M302T683	#49FF00FF	3	0	5.24356e-05	1
M304T608	#FF0000FF	1	13409.3	5.37577e-05	56
M308T628	#FFDB00FF	2	39.9004	5.32793e-05	16
M309T628	#FFDB00FF	2	68.6603	5.32793e-05	16
M310T628	#FFDB00FF	2	70.0909	5.32822e-05	17
M311T628	#FFDB00FF	2	93.7655	5.32907e-05	19
M312T628	#FFDB00FF	2	74.07	5.32765e-05	15
M313T827	#49FF00FF	3	0	5.24356e-05	1
M316T111	#FF0000FF	1	0	5.17813e-05	1
M318T682_2	#49FF00FF	3	139.764	5.29549e-05	2
M319T119	#4900FFFF	6	93.6831	5.19076e-05	2
M319T671_1	gray	8	0	1.42399e-05	1
M321T120	#00FF92FF	4	70.6795	5.2263e-05	4
M322T723	#FFDB00FF	2	38.6491	5.32566e-05	14
M322T841	#0092FFFF	5	0	5.23204e-05	1
M324T560	#FFDB00FF	2	1088.3	5.33618e-05	19
M325T828	#0092FFFF	5	779.033	5.28625e-05	4
M331T827	#49FF00FF	3	0	5.24356e-05	1
M332T148	#00FF92FF	4	38.0974	5.27677e-05	2
M333T148	#00FF92FF	4	196	5.27593e-05	2
M336T731	#FF0000FF	1	390	5.28485e-05	2
M337T851	#0092FFFF	5	130.35	5.28737e-05	4
M340T627	#FFDB00FF	2	62.2023	5.32481e-05	11
M341T695	gray	8	0	1.42399e-05	1
M343T104	#00FF92FF	4	0	5.27927e-05	2
M344T691	#FF00DBFF	7	0.125	5.21268e-05	2
M345T105	#00FF92FF	4	0	5.19265e-05	1
M345T691	#FF00DBFF	7	0.125	5.21268e-05	2
M345T791	gray	8	0	1.42399e-05	1
M348T104	gray	8	0	1.4794e-05	1
M351T96	#00FF92FF	4	0	5.19265e-05	1
M353T102	#00FF92FF	4	490.671	5.28709e-05	4
M353T827	#49FF00FF	3	0	5.24356e-05	1
M354T114	#00FF92FF	4	1189.53	5.27677e-05	11
M355T757	#49FF00FF	3	0	5.24356e-05	1
M357T98	#00FF92FF	4	129.434	5.28485e-05	3
M359T113	#00FF92FF	4	0	5.24797e-05	1
M360T113	#00FF92FF	4	254.944	5.30645e-05	3
M362T682_2	#49FF00FF	3	139.764	5.29549e-05	2
M363T99	#00FF92FF	4	0	5.27537e-05	1
M367T628	#FFDB00FF	2	0.628205	5.29465e-05	13
M368T628	#FFDB00FF	2	73.1948	5.32822e-05	17
M368T746	#49FF00FF	3	0	5.24356e-05	1
M369T134	#00FF92FF	4	5910.66	5.33049e-05	17
M369T628	#FFDB00FF	2	38.7754	5.32765e-05	15
M369T826	#49FF00FF	3	0	5.24356e-05	1
M370T699	gray	8	0	1.42399e-05	1
M370T710	#FFDB00FF	2	12.5116	5.28374e-05	5
M372T707	#FF0000FF	1	0	5.27259e-05	1
M375T113	#00FF92FF	4	442.85	5.24604e-05	8
M381T112	#FF0000FF	1	196	5.2843e-05	2
M382T764	#49FF00FF	3	4164.17	5.29801e-05	26
M383T110	#00FF92FF	4	0	5.18323e-05	1
M386T687	#FF0000FF	1	0	5.27259e-05	1
M388T696	#0092FFFF	5	32.4167	5.28067e-05	3
M393T106	#00FF92FF	4	397.746	5.23642e-05	4
M403T111	#FF0000FF	1	447.718	5.30335e-05	6
M415T736	gray	8	0	1.42399e-05	1
M428T723	#0092FFFF	5	0.75	5.2263e-05	2
M433T114	#FF0000FF	1	1253.18	5.32283e-05	5
M439T111	#0092FFFF	5	0	5.27732e-05	1
M484T672	#FFDB00FF	2	121.966	5.30391e-05	16
M485T672	#FFDB00FF	2	30.8917	5.32765e-05	15
M494T791	#49FF00FF	3	280.433	5.29297e-05	3
M497T860	gray	8	0	1.4402e-05	1
M61T113	#FF00DBFF	7	671.182	5.26593e-05	8
M90T113	gray	8	0	1.42399e-05	1
M184T109	#FF00DBFF	7	97.6599	5.28737e-05	2
M319T682	gray	8	0	1.42399e-05	1
M83T112	#FF00DBFF	7	0.125	5.21268e-05	2
M212T683	gray	8	0	1.42399e-05	1
M375T135	#00FF92FF	4	319.067	5.30054e-05	2
M372T710	#FFDB00FF	2	36.2414	5.32255e-05	4
M486T672	#FFDB00FF	2	39.9004	5.32793e-05	16
M468T762	#0092FFFF	5	489.95	5.27983e-05	5
M469T762	#0092FFFF	5	99.95	5.27872e-05	4
M558T778	gray	8	0	1.42399e-05	1
M515T792	gray	8	0	1.44022e-05	1
M523T791	gray	8	0	1.44022e-05	1
M524T791_1	gray	8	3	1.44026e-05	2
M145T110	#FF0000FF	1	0	5.26537e-05	1
M207T614	gray	8	1.5	1.44028e-05	3
M263T580	gray	8	0	1.42399e-05	1
M170T553	gray	8	0	1.42399e-05	1
M296T105	gray	8	1.5	1.47964e-05	4
M283T96	#00FF92FF	4	0	5.23917e-05	2
M413T111	#4900FFFF	6	156.684	5.21159e-05	2
M275T105	gray	8	0	1.42399e-05	1
M190T553	gray	8	0	1.4794e-05	1
M401T105	#4900FFFF	6	208.449	5.23889e-05	2
M191T653	gray	8	0	1.42399e-05	1
M255T828	#49FF00FF	3	0	5.23013e-05	1
M212T651	gray	8	0	1.43478e-05	1
M196T595	gray	8	0	1.42399e-05	1
M327T836	#49FF00FF	3	0	5.19076e-05	1
M378T745	#FFDB00FF	2	0	5.25155e-05	1
M453T631	#FFDB00FF	2	207.753	5.32283e-05	4
M496T791	#FF0000FF	1	11.753	5.32198e-05	2
M497T791	#FF0000FF	1	11.753	5.32198e-05	2
M499T791_1	#FF0000FF	1	11.753	5.32198e-05	2
M992T791	#FF0000FF	1	1865.42	5.33903e-05	10
M480T809	#0092FFFF	5	441.542	5.32141e-05	3
M525T822	#FF0000FF	1	470.445	5.32935e-05	4
M233T91	gray	8	1	1.42939e-05	2
M333T106	#00FF92FF	4	0	5.22603e-05	1
M369T115	#00FF92FF	4	13.9955	5.23697e-05	2
M391T133	#00FF92FF	4	72.5725	5.24219e-05	4
M292T724	gray	8	1	1.42939e-05	2
M257T120	#00FF92FF	4	0	5.1913e-05	1
M411T104	#00FF92FF	4	485.541	5.28737e-05	5
M421T101	#00FF92FF	4	419.515	5.28597e-05	4
M419T115	#0092FFFF	5	0	5.21322e-05	1
M494T769	#0092FFFF	5	989.21	5.33248e-05	6
M495T769	#FF0000FF	1	1186.8	5.3376e-05	6
M516T770	#FF0000FF	1	0	5.25597e-05	1
M522T800	#FF0000FF	1	141.744	5.32765e-05	3
M524T822	#FF0000FF	1	111.915	5.32652e-05	2
M99T783	#FF0000FF	1	502.915	5.32765e-05	4
M335T106	gray	8	0	1.42399e-05	1
M305T743	#FF0000FF	1	0	5.26593e-05	1
M463T783	gray	8	0	1.42399e-05	1
M282T855	gray	8	0	1.42399e-05	1
M391T113	#00FF92FF	4	21.7332	5.23889e-05	2
M453T714	gray	8	10	1.47962e-05	2
M99T112	gray	8	0	1.47957e-05	1
M502T772	#0092FFFF	5	391	5.23314e-05	3
M329T109	gray	8	0	1.42399e-05	1
M353T114	#00FF92FF	4	9.86603	5.23642e-05	2
M376T114	#00FF92FF	4	9.86603	5.23642e-05	2
M380T761	#4900FFFF	6	1484.87	5.32566e-05	2
M315T519	#4900FFFF	6	0	5.18323e-05	1
M294T568	#4900FFFF	6	0	5.17117e-05	1
M305T98	#FF0000FF	1	0	5.31971e-05	1
M422T859	#FF0000FF	1	0	5.31971e-05	1
M422T863	#FF0000FF	1	0	5.31971e-05	1
M454T631	#FF0000FF	1	0	5.31971e-05	1
M475T631	#FF0000FF	1	0	5.31971e-05	1
M481T809	#FF0000FF	1	0	5.31971e-05	1
M482T827	#FF0000FF	1	0	5.31971e-05	1
M498T791	#FF0000FF	1	0	5.31971e-05	1
M499T791_2	#FF0000FF	1	0	5.31971e-05	1
M520T778	#FF0000FF	1	60.8169	5.32141e-05	2
M521T778	#FF0000FF	1	0	5.31971e-05	1
M522T778	#FF0000FF	1	0	5.31971e-05	1
M544T801	#FF0000FF	1	0	5.31971e-05	1
M548T812	#FFDB00FF	2	6.93103	5.32085e-05	2
M570T783	#FF0000FF	1	0	5.31971e-05	1
M515T778	#FF0000FF	1	196	5.23122e-05	2
M547T858	gray	8	0	1.42399e-05	1
M354T138	#00FF92FF	4	0	5.22193e-05	1
M342T695	gray	8	0	1.42399e-05	1
M395T100	gray	8	0	1.42399e-05	1
M425T98	#00FF92FF	4	30.9409	5.28318e-05	2
M534T792	#00FF92FF	4	1133.06	5.30251e-05	5
M371T699	gray	8	0	1.42399e-05	1
M542T778	#FF0000FF	1	0	5.23013e-05	1
M388T695	#49FF00FF	3	0	5.24356e-05	1
M496T769	#49FF00FF	3	0	5.24356e-05	1
M493T98	#00FF92FF	4	0	5.18323e-05	1
M518T763	#FF0000FF	1	0	5.24879e-05	1
M519T763	#FF0000FF	1	0	5.24879e-05	1
M504T736	gray	8	0	1.42399e-05	1
M519T791	#FF0000FF	1	0	5.26787e-05	1
